# Supplementary material for: Corvids optimize working memory by categorizing continuous stimuli
Source: Commun Biol. 2023 Nov 6;6:1122. doi: 10.1038/s42003-023-05442-5 (PMC10628182; doi:10.1038/s42003-023-05442-5)
Supplement: Supplementary file 3 — Supplementary Data 1 [file 42003_2023_5442_MOESM3_ESM.xlsx]

## Sheet: figure1
performance per target color
	SPA				ABR
	exact	+/- 1	+/- 3		exact	+/- 1	+/- 3
1	14.03	35.8013	67.3359		10.2328	28.1414	56.3748
2	13.5323	37.3375	67.3986		10.3946	26.8408	51.5282
3	13.2846	37.3267	66.3373		8.47923	26.2361	57.0292
4	11.9033	35.974	66.2851		10.6221	30.2518	59.9004
5	12.187	33.1809	65.6433		9.16178	27.5044	62.2113
6	11.3259	33.4452	65.82		10.507	31.5753	61.7376
7	12.872	36.7002	66.7972		12.6266	34.1313	67.311
8	11.6754	34.9777	67.0038		13.312	35.1102	65.7552
9	10.7747	36.7538	68.1494		13.1173	36.4956	65.9162
10	11.8946	34.5145	64.6821		12.0922	31.2288	63.1389
11	10.4993	30.9128	60.4561		8.8545	25.276	57.1605
12	10.127	28.7556	54.931		6.70679	21.8889	48.2549
13	9.19154	27.4551	52.6485		5.97193	18.2174	43.0668
14	8.57531	23.5778	46.8658		7.51962	18.6249	42.4563
15	6.33655	21.5397	46.9177		4.97079	15.5576	35.5935
16	7.43544	19.6184	40.7918		6.03101	17.5997	38.788
17	5.97532	16.6442	37.687		6.03912	16.1414	37.4681
18	6.2684	18.155	38.8369		6.08025	18.4206	44.1684
19	6.0583	17.9429	39.068		8.13166	20.5721	46.3575
20	5.76144	17.7965	38.3723		8.45371	24.757	50.9675
21	6.59521	18.2379	40.5415		7.6839	22.8287	49.3923
22	5.87704	17.1334	38.7033		7.82451	22.1728	47.8849
23	6.06089	15.3342	36.1411		7.70034	21.5321	41.099
24	4.46817	13.2576	33.9665		5.28307	15.7024	35.6411
25	5.33831	15.5489	33.4658		4.94335	14.965	33.0758
26	4.98893	16.5042	35.8848		4.4592	11.3078	29.052
27	5.11674	15.1293	34.7267		3.43601	10.7302	28.0926
28	5.39452	16.8971	37.6676		3.69225	10.5492	28.8927
29	4.56752	17.5855	38.7916		3.42539	10.8121	30.1093
30	6.31125	17.8561	38.9614		3.77252	13.7694	35.0054
31	6.36143	20.1343	43.5624		4.80528	16.0334	38.0311
32	7.49842	20.8855	45.3142		6.98738	20.2954	46.3397
33	7.77346	21.8299	46.3607		7.75226	24.2348	48.8564
34	7.75132	22.4395	47.2681		8.17092	24.4649	53.3333
35	6.46552	20.7701	45.5199		9.85119	26.8341	51.7586
36	6.68464	20.2643	42.7566		9.01119	26.3322	54.5669
37	5.30649	17.1038	39.8384		9.444	26.295	53.7584
38	7.08837	18.4606	42.4501		6.74234	22.8098	48.4192
39	7.09484	19.9523	43.9487		7.37654	20.8677	42.5913
40	6.84883	22.1523	53.3378		6.04089	17.3172	42.3119
41	10.0088	27.8543	66.7317		6.23756	17.9553	40.7862
42	11.9985	37.7022	76.9279		6.676	18.7002	42.2988
43	19.0007	52.1029	83.6036		6.33929	19.8214	40.4953
44	19.3194	53.5074	82.2564		6.75208	18.918	39.784
45	13.5801	37.6101	68.5428		5.35404	15.6886	38.2156
46	8.19804	25.3223	51.4527		4.49745	16.5876	36.1747
47	5.84268	18.0603	40.9778		6.51044	18.8277	39.3282
48	5.67532	17.3335	38.6403		6.38697	18.9511	41.0365
49	5.09986	17.1218	38.6023		6.89366	20.8529	42.7057
50	6.04382	16.9595	39.7068		8.62118	22.3276	44.9387
51	5.46052	17.9213	40.3389		8.24956	25.7416	50.9678
52	5.67489	19.9526	43.8051		8.43783	23.2284	52.0988
53	7.52574	24.2693	48.61		10.1783	30.6777	57.2115
54	7.72041	25.2474	51.47		11.2143	27.8148	53.3311
55	9.12957	24.5649	51.6852		6.87678	22.9464	54.1662
56	8.41629	26.4071	54.7113		7.26368	23.388	50.7711
57	8.90312	26.0903	54.3297		8.09039	22.959	48.9281
58	9.55335	25.9644	53.9374		7.53065	23.8575	51.397
59	9.24256	24.0481	52.5378		7.12427	21.0316	49.6619
60	8.0071	23.4837	51.4086		9.33069	24.0353	53.4414
61	7.20914	23.8169	50.064		9.50776	26.2244	56.9556
62	8.01659	26.256	54.3738		9.1826	27.5323	56.8791
63	8.07835	25.1069	57.2229		10.0613	29.1032	58.8541
64	10.1577	30.2895	62.0554		10.0124	27.8102	58.5166

## Sheet: figure2
performance per trial type
	SPA				ABR
	exact	+/- 1	+/- 3		exact	+/- 1	+/- 3
1	12.3201	36.1945	71.5429		9.78301	27.3803	58.8249
2	12.407	36.2106	71.0204		8.49414	24.5333	51.4353
3	11.3874	33.3839	67.3808		5.99784	17.8098	38.4744
4	8.17658	24.536	50.9581		9.74825	28.0897	58.5498
5	7.24838	21.6228	45.5808		7.90061	22.5795	48.3907
6	3.8926	11.1894	24.647		5.08535	14.6486	32.3569
7	8.66019	25.7483	53.5116		9.48326	27.7769	58.7094
8	7.95323	23.3755	47.7901		7.61532	22.0353	47.6919
9	3.73791	11.3069	24.9456		5.15411	14.8925	32.1245
PEV (based on 2-way ANOVA)
	SPA				ABR
	del	load	int		del	load	int
exact	0.74127	0.550987	0.267148		0.0197814	0.00746224	0.00257776
+/- 1	0.529939	0.308396	0.108886		0.468834	0.2665	0.111705
+/- 3	0.257604	0.100645	0.0289131		0.0103048	0.00649026	-0.000595901

## Sheet: figure3
mixture model, response frequency across diagonal
average response frequency (data)								theta (to plot average response frequency data, "plot(theta*180/pi,data)")								model fit								bias (insert)
SPA				ABR				SPA				ABR				SPA				ABR				SPA				ABR
trialType 1	trialType 5	trialType 9		trialType 1	trialType 5	trialType 9		trialType 1	trialType 5	trialType 9		trialType 1	trialType 5	trialType 9		trialType 1	trialType 5	trialType 9		trialType 1	trialType 5	trialType 9		trialType 1	trialType 5	trialType 9		trialType 1	trialType 5	trialType 9
0.000870554	0.0237297	0.0961886		0.00376453	0.0142593	0.0704647		-3.03871	-3.08657	-3.09097		-2.98429	-3.09234	-3.09135		0.000747594	0.0309373	0.095336		0.00227033	0.0177689	0.0751564		0.0591288	0.142966	0.452467		0.0765142	0.0995747	0.195633
0	0.0283226	0.0861849		0.00501937	0.0166359	0.0680348		-2.95261	-2.98851	-2.99282		-2.88872	-2.99422	-2.99319		0.000747594	0.0309381	0.0953404		0.00227043	0.0177698	0.0751574
0	0.0252607	0.0900325		0	0.0106945	0.0558858		-2.8665	-2.89045	-2.89468		-2.79316	-2.8961	-2.89504		0.000747594	0.0309407	0.0953538		0.00227073	0.0177725	0.0751606
0	0.0367428	0.0854154		0	0.0118828	0.065605		-2.78039	-2.79239	-2.79653		-2.69759	-2.79799	-2.79689		0.000747595	0.0309452	0.0953767		0.00227126	0.0177772	0.075166
0	0.0329155	0.0915715		0.00125484	0.0190124	0.0704647		-2.69428	-2.69433	-2.69839		-2.60203	-2.69987	-2.69874		0.000747596	0.0309518	0.0954096		0.00227204	0.0177842	0.075174		precision (insert)
0	0.0405702	0.095419		0	0.0190124	0.0668199		-2.60817	-2.59626	-2.60025		-2.50647	-2.60175	-2.60058		0.000747598	0.0309609	0.0954538		0.00227314	0.0177937	0.0751849
0.000870554	0.0275571	0.0915715		0.00250968	0.0106945	0.0765392		-2.52206	-2.4982	-2.5021		-2.4109	-2.50363	-2.50243		0.0007476	0.0309729	0.0955106		0.00227464	0.0178063	0.0751992		SPA				ABR
0	0.0283226	0.0769508		0	0.0202007	0.0643901		-2.43595	-2.40014	-2.40396		-2.31534	-2.40552	-2.40428		0.000747604	0.0309885	0.0955819		0.00227665	0.0178228	0.0752177		trialType 1	trialType 5	trialType 9		trialType 1	trialType 5	trialType 9
0.000870554	0.0413357	0.0769508		0.00125484	0.0154476	0.0546709		-2.34984	-2.30208	-2.30581		-2.21977	-2.3074	-2.30613		0.000747609	0.0310086	0.0956702		0.00227935	0.017844	0.0752412		2.74795	1.12346	0.321577		1.86607	1.10351	0.421776
0.000870554	0.03215	0.095419		0.00250968	0.0202007	0.0728945		-2.26373	-2.20402	-2.20767		-2.12421	-2.20928	-2.20797		0.000747617	0.0310344	0.0957785		0.00228296	0.0178712	0.0752711
0	0.0298535	0.0984971		0.00125484	0.0261421	0.0692497		-2.17762	-2.10596	-2.10952		-2.02864	-2.11116	-2.10982		0.000747629	0.0310676	0.0959106		0.00228784	0.0179063	0.075309
0	0.0390393	0.11004		0.00627421	0.0225772	0.0838286		-2.09152	-2.00789	-2.01138		-1.93308	-2.01305	-2.01167		0.000747648	0.0311103	0.0960714		0.00229445	0.0179515	0.0753571
0	0.0390393	0.107731		0.00376453	0.0178241	0.0777541		-2.00541	-1.90983	-1.91323		-1.83751	-1.91493	-1.91352		0.000747679	0.0311655	0.0962668		0.00230349	0.0180099	0.0754182
0	0.0390393	0.10927		0.00752905	0.0273303	0.092333		-1.9193	-1.81177	-1.81509		-1.74195	-1.81681	-1.81536		0.000747728	0.0312371	0.0965041		0.00231596	0.0180858	0.0754961
0.00174111	0.0604726	0.112348		0.00501937	0.0320835	0.116631		-1.83319	-1.71371	-1.71694		-1.64638	-1.71869	-1.71721		0.000747809	0.0313303	0.0967925		0.00233329	0.0181848	0.0755959
0.000870554	0.048225	0.131586		0.0125484	0.0308952	0.0838286		-1.74708	-1.61565	-1.6188		-1.55082	-1.62057	-1.61906		0.000747945	0.0314524	0.097143		0.00235759	0.0183145	0.0757239
0	0.0597071	0.14082		0.0125484	0.0261421	0.0971926		-1.66097	-1.51759	-1.52066		-1.45525	-1.52246	-1.52091		0.000748179	0.0316128	0.0975695		0.00239193	0.0184854	0.0758889
0.000870554	0.0681273	0.133125		0.0175678	0.0451545	0.100837		-1.57486	-1.41952	-1.42251		-1.35969	-1.42434	-1.42275		0.000748586	0.0318245	0.0980888		0.00244079	0.0187111	0.0761022
0.00348221	0.0780785	0.126969		0.023842	0.03446	0.108127		-1.48875	-1.32146	-1.32437		-1.26413	-1.32622	-1.3246		0.000749303	0.0321048	0.0987214		0.00251075	0.0190107	0.0763786
0.00435277	0.0826714	0.145437		0.040155	0.0677317	0.111772		-1.40264	-1.2234	-1.22622		-1.16856	-1.2281	-1.22645		0.00075058	0.0324771	0.0994921		0.00261147	0.0194091	0.0767376
0.00435277	0.117883	0.15698		0.0414098	0.0665435	0.13364		-1.31653	-1.12534	-1.12808		-1.073	-1.12999	-1.12829		0.000752882	0.0329727	0.100431		0.00275708	0.0199404	0.0772047
0.00957609	0.135489	0.168522		0.0790551	0.117639	0.134855		-1.23043	-1.02728	-1.02993		-0.977432	-1.03187	-1.03014		0.000757062	0.0336331	0.101574		0.00296826	0.0206497	0.0778128
0.0130583	0.164577	0.170061		0.122975	0.0891207	0.153078		-1.14432	-0.929216	-0.931789		-0.881868	-0.933751	-0.93199		0.000764694	0.0345134	0.102963		0.00327509	0.021597	0.0786044
0.0243755	0.212037	0.199303		0.159365	0.163982	0.185881		-1.05821	-0.831154	-0.833645		-0.786303	-0.835633	-0.833837		0.000778679	0.0356863	0.104649		0.00372113	0.0228615	0.079634
0.0313399	0.252607	0.227774		0.230891	0.209137	0.207749		-0.972098	-0.733093	-0.7355		-0.690738	-0.737515	-0.735684		0.00080434	0.0372465	0.10669		0.004369	0.0245467	0.0809707
0.040916	0.322265	0.271636		0.325004	0.269739	0.240552		-0.885989	-0.635031	-0.637356		-0.595174	-0.639398	-0.637532		0.000851367	0.0393164	0.109153		0.00530792	0.0267866	0.0827013
0.0496216	0.439383	0.251629		0.44045	0.358859	0.318306		-0.79988	-0.536969	-0.539211		-0.499609	-0.54128	-0.539379		0.000937248	0.0420519	0.112114		0.0066636	0.0297525	0.0849334
0.102725	0.509041	0.274715		0.586011	0.44798	0.362043		-0.713771	-0.438908	-0.441067		-0.404045	-0.443162	-0.441227		0.00109315	0.0456495	0.115657		0.0086109	0.0336604	0.0877982
0.152347	0.586354	0.35936		0.714005	0.553737	0.408209		-0.627662	-0.340846	-0.342922		-0.30848	-0.345045	-0.343074		0.00137377	0.0503522	0.119875		0.0113893	0.0387784	0.0914538
0.242014	0.710361	0.380137		0.893448	0.652364	0.45802		-0.541553	-0.242784	-0.244778		-0.212916	-0.246927	-0.244921		0.00187341	0.0564551	0.124863		0.0153208	0.0454325	0.0960857
0.334293	0.762414	0.430925		0.902232	0.787827	0.471384		-0.455444	-0.144723	-0.146633		-0.117351	-0.148809	-0.146769		0.00275118	0.064308	0.130722		0.0208297	0.0540104	0.101907
0.554543	0.760883	0.394758		0.99509	0.720095	0.545494		-0.369335	-0.0466611	-0.0484889		-0.0217866	-0.0506915	-0.0486162		0.00426892	0.0743152	0.137549		0.0284614	0.064961	0.109157
0.730394	0.708065	0.380907		0.934858	0.800898	0.52727		-0.283226	0.0514006	0.0496556		0.073778	0.0474262	0.0495364		0.00684544	0.0869283	0.145435		0.0388973	0.0787874	0.118091
1.04205	0.623863	0.340123		0.865841	0.714154	0.430077		-0.197117	0.149462	0.1478		0.169343	0.145544	0.147689		0.0111291	0.102632	0.154454		0.0529608	0.096031	0.128974
1.11866	0.550377	0.290105		0.749141	0.69633	0.431292		-0.111008	0.247524	0.245945		0.264907	0.243662	0.245842		0.0180866	0.12192	0.164661		0.0716072	0.117245	0.142061
1.26666	0.44321	0.283949		0.636205	0.55849	0.382696		-0.024899	0.345586	0.344089		0.360472	0.341779	0.343994		0.029099	0.145258	0.176075		0.0958907	0.142954	0.157578
1.2684	0.340637	0.240087		0.454253	0.526406	0.311016		0.06121	0.443647	0.442233		0.456036	0.439897	0.442147		0.0460425	0.173038	0.188676		0.1269	0.173602	0.175694
1.20659	0.270978	0.233161		0.336298	0.396884	0.252701		0.147319	0.541709	0.540378		0.551601	0.538015	0.540299		0.0713193	0.205518	0.202392		0.165657	0.209486	0.196488
1.01419	0.204382	0.183143		0.252223	0.329152	0.252701		0.233428	0.639771	0.638522		0.647165	0.636132	0.638452		0.107787	0.242758	0.217093		0.212981	0.250686	0.219919
0.730394	0.159984	0.174678		0.175678	0.257856	0.189526		0.319537	0.737832	0.736667		0.74273	0.73425	0.736605		0.158529	0.284556	0.232585		0.269314	0.296986	0.245793
0.5824	0.142378	0.162366		0.115446	0.169923	0.168872		0.405646	0.835894	0.834811		0.838294	0.832368	0.834757		0.226428	0.330383	0.248606		0.334543	0.347809	0.273739
0.39349	0.0987464	0.178526		0.087839	0.134275	0.145789		0.491755	0.933955	0.932956		0.933859	0.930485	0.93291		0.31352	0.37935	0.264831		0.407816	0.402172	0.303188
0.246367	0.0903261	0.14082		0.0627421	0.090309	0.105697		0.577864	1.03202	1.0311		1.02942	1.0286	1.03106		0.420207	0.430186	0.280877		0.487412	0.458665	0.333382
0.142771	0.0918571	0.136972		0.0363904	0.0986269	0.139714		0.663973	1.13008	1.12924		1.12499	1.12672	1.12921		0.544455	0.481265	0.296316		0.570689	0.515478	0.363384
0.104466	0.0635345	0.127738		0.0301162	0.0534724	0.121491		0.750082	1.22814	1.22739		1.22055	1.22484	1.22737		0.681205	0.530675	0.310694		0.654143	0.570475	0.392123
0.0609388	0.0665964	0.123121		0.0225872	0.0510959	0.100837		0.836191	1.3262	1.32553		1.31612	1.32296	1.32552		0.82224	0.576318	0.323554		0.733598	0.621314	0.418451
0.0496216	0.0474595	0.122352		0.0188226	0.0510959	0.117846		0.9223	1.42426	1.42368		1.41168	1.42107	1.42367		0.956719	0.616066	0.334459		0.80453	0.665608	0.441221
0.0243755	0.0443976	0.108501		0.0112936	0.0463428	0.0886883		1.00841	1.52233	1.52182		1.50725	1.51919	1.52183		1.07241	0.64792	0.343018		0.86249	0.701121	0.459372
0.0252461	0.0443976	0.115426		0.0087839	0.0285186	0.0850435		1.09452	1.62039	1.61997		1.60281	1.61731	1.61998		1.15752	0.670189	0.348913		0.903579	0.725956	0.472013
0.0113172	0.0359774	0.0969581		0.00376453	0.0392131	0.0741094		1.18063	1.71845	1.71811		1.69838	1.71543	1.71813		1.20266	0.681647	0.351919		0.924898	0.738736	0.478501
0.00870554	0.0359774	0.120043		0.00250968	0.0178241	0.0716796		1.26674	1.81651	1.81626		1.79394	1.81354	1.81628		1.20266	0.681647	0.351919		0.924898	0.738736	0.478501
0.00522332	0.0275571	0.102345		0.00125484	0.0190124	0.0959777		1.35285	1.91457	1.9144		1.8895	1.91166	1.91444		1.15752	0.670189	0.348913		0.903579	0.725956	0.472013
0.00261166	0.0267916	0.108501		0.00376453	0.021389	0.0765392		1.43895	2.01263	2.01255		1.98507	2.00978	2.01259		1.07241	0.64792	0.343018		0.86249	0.701121	0.459372
0	0.0191369	0.114657		0.00376453	0.0166359	0.0862585		1.52506	2.1107	2.11069		2.08063	2.1079	2.11074		0.956719	0.616066	0.334459		0.80453	0.665608	0.441221
0.000870554	0.0237297	0.090802		0.00250968	0.0142593	0.0777541		1.61117	2.20876	2.20883		2.1762	2.20602	2.20889		0.82224	0.576318	0.323554		0.733598	0.621314	0.418451
0.00174111	0.0252607	0.095419		0.00376453	0.0273303	0.0753243		1.69728	2.30682	2.30698		2.27176	2.30413	2.30705		0.681205	0.530675	0.310694		0.654143	0.570475	0.392123
0	0.0206678	0.0884935		0.00250968	0.00831793	0.0692497		1.78339	2.40488	2.40512		2.36733	2.40225	2.4052		0.544455	0.481265	0.296316		0.570689	0.515478	0.363384
0	0.0206678	0.0800289		0	0.0190124	0.0777541		1.8695	2.50294	2.50327		2.46289	2.50037	2.50335		0.420207	0.430186	0.280877		0.487412	0.458665	0.333382
0.000870554	0.0313845	0.0946495		0.00250968	0.0106945	0.0728945		1.95561	2.601	2.60141		2.55846	2.59849	2.6015		0.31352	0.37935	0.264831		0.407816	0.402172	0.303188
0	0.0237297	0.0992666		0	0.0202007	0.0680348		2.04172	2.69907	2.69956		2.65402	2.6966	2.69966		0.226428	0.330383	0.248606		0.334543	0.347809	0.273739
0	0.0191369	0.0984971		0	0.013071	0.0716796		2.12783	2.79713	2.7977		2.74959	2.79472	2.79781		0.158529	0.284556	0.232585		0.269314	0.296986	0.245793
0	0.016075	0.0884935		0.00125484	0.0142593	0.0631752		2.21394	2.89519	2.89585		2.84515	2.89284	2.89596		0.107787	0.242758	0.217093		0.212981	0.250686	0.219919
0	0.0221988	0.0884935		0	0.00950621	0.0741094		2.30004	2.99325	2.99399		2.94071	2.99096	2.99411		0.0713193	0.205518	0.202392		0.165657	0.209486	0.196488
0.000870554	0.0237297	0.0931105		0.00125484	0.0118828	0.0558858		2.38615	3.09131	3.09213		3.03628	3.08907	3.09227		0.0460425	0.173038	0.188676		0.1269	0.173602	0.175694
																0.029099	0.145258	0.176075		0.0958907	0.142954	0.157578
																0.0180866	0.12192	0.164661		0.0716072	0.117245	0.142061
																0.0111291	0.102632	0.154454		0.0529608	0.096031	0.128974
																0.00684544	0.0869283	0.145435		0.0388973	0.0787874	0.118091
																0.00426892	0.0743152	0.137549		0.0284614	0.064961	0.109157
																0.00275118	0.064308	0.130722		0.0208297	0.0540104	0.101907
																0.00187341	0.0564551	0.124863		0.0153208	0.0454325	0.0960857
																0.00137377	0.0503522	0.119875		0.0113893	0.0387784	0.0914538
																0.00109315	0.0456495	0.115657		0.0086109	0.0336604	0.0877982
																0.000937248	0.0420519	0.112114		0.0066636	0.0297525	0.0849334
																0.000851367	0.0393164	0.109153		0.00530792	0.0267866	0.0827013
																0.00080434	0.0372465	0.10669		0.004369	0.0245467	0.0809707
																0.000778679	0.0356863	0.104649		0.00372113	0.0228615	0.079634
																0.000764694	0.0345134	0.102963		0.00327509	0.021597	0.0786044
																0.000757062	0.0336331	0.101574		0.00296826	0.0206497	0.0778128
																0.000752882	0.0329727	0.100431		0.00275708	0.0199404	0.0772047
																0.00075058	0.0324771	0.0994921		0.00261147	0.0194091	0.0767376
																0.000749303	0.0321048	0.0987214		0.00251075	0.0190107	0.0763786
																0.000748586	0.0318245	0.0980888		0.00244079	0.0187111	0.0761022
																0.000748179	0.0316128	0.0975695		0.00239193	0.0184854	0.0758889
																0.000747945	0.0314524	0.097143		0.00235759	0.0183145	0.0757239
																0.000747809	0.0313303	0.0967925		0.00233329	0.0181848	0.0755959
																0.000747728	0.0312371	0.0965041		0.00231596	0.0180858	0.0754961
																0.000747679	0.0311655	0.0962668		0.00230349	0.0180099	0.0754182
																0.000747648	0.0311103	0.0960714		0.00229445	0.0179515	0.0753571
																0.000747629	0.0310676	0.0959106		0.00228784	0.0179063	0.075309
																0.000747617	0.0310344	0.0957785		0.00228296	0.0178712	0.0752711
																0.000747609	0.0310086	0.0956702		0.00227935	0.017844	0.0752412
																0.000747604	0.0309885	0.0955819		0.00227665	0.0178228	0.0752177
																0.0007476	0.0309729	0.0955106		0.00227464	0.0178063	0.0751992
																0.000747598	0.0309609	0.0954538		0.00227314	0.0177937	0.0751849
																0.000747596	0.0309518	0.0954096		0.00227204	0.0177842	0.075174
																0.000747595	0.0309452	0.0953767		0.00227126	0.0177772	0.075166
																0.000747594	0.0309407	0.0953538		0.00227073	0.0177725	0.0751606
																0.000747594	0.0309381	0.0953404		0.00227043	0.0177698	0.0751574
																0.000747594	0.0309373	0.095336		0.00227033	0.0177689	0.0751564

## Sheet: figure4
norm. peck frequency				scatterplot data
SPA		ABR		SPA							ABR
1.13603		1.11121		trialType 1		trialType 5		trialType 9			trialType 1		trialType 5		trialType 9
1.23024		1.02212		target	report	target	report	target	report		target	report	target	report	target	report
1.16013		0.959471		0.834486	0.386374	-0.0490874	-0.385801	-1.71806	-2.50196		0.638136	0.641032	1.71806	2.12771	0.343612	-0.1346
1.07804		0.906997		1.91441	2.08532	2.01258	1.88442	2.11076	1.96534		-3.09251	2.43604	2.50346	2.39834	-1.61988	1.10139
1.08272		0.998289		2.99433	2.81238	-0.0490874	-0.369944	-0.93266	-1.11789		-2.60163	-1.44561	1.61988	1.04404	0.539961	0.07461
1.00263		1.0613		-0.736311	-0.770547	-0.343612	-0.627744	2.30711	2.21859		1.71806	1.27123	0.147262	0.656118	2.99433	2.31153
1.07964		1.12533		-2.01258	-2.61503	-2.89616	1.92219	-2.20893	-2.19076		-0.736311	-0.462938	-1.22718	-0.0793889	-0.638136	-0.662485
1.08149		1.29064		2.50346	2.27749	0.93266	-1.28802	1.61988	-0.0852686		-0.343612	0.194755	-0.539961	0.286098	1.12901	-0.959514
1.02113		1.30064		2.79798	2.80035	2.01258	1.64762	2.69981	1.02475		2.69981	1.75178	-2.40528	-2.32822	0.539961	-0.102605
1.02511		1.16549		1.91441	1.9421	0.0490874	-0.219191	-3.09251	0.929575		-2.30711	-1.78615	-2.99433	-2.64643	-1.52171	-1.13449
1.03737		1.00699		-0.834486	-0.409441	0.93266	1.93595	-0.638136	-3.03247		-1.71806	-1.4195	1.61988	1.07102	-2.11076	-1.59836
0.986744		0.844234		-0.736311	-0.402101	0.441786	-0.418156	2.89616	1.567		-0.93266	-1.10579	2.11076	2.56192	-1.91441	1.53072
0.93519		0.802542		0.441786	0.843799	-1.32536	-1.31089	-2.01258	-2.97273		2.99433	2.36564	2.40528	1.83171	-2.89616	-0.0832823
0.873999		0.87832		-0.539961	-0.395582	-0.539961	-0.50161	-1.71806	0.799858		2.79798	3.10003	2.30711	0.916222	1.22718	1.05232
0.867368		0.85533		-1.91441	-1.31185	2.60163	-1.87413	-2.69981	-2.49611		1.71806	1.15529	-2.79798	2.87921	2.20893	1.21816
0.888653		0.891304		-0.343612	-0.0235603	1.03084	1.13946	2.50346	2.2102		1.03084	0.467292	1.32536	0.841057	0.834486	0.552987
0.833245		0.976007		1.81623	1.81448	-0.0490874	-0.434317	-0.147262	1.69116		2.69981	1.48882	-1.12901	-1.3306	-0.147262	0.387885
0.961746		1.08083		2.40528	2.63831	0.0490874	0.00553114	-0.834486	-0.786578		2.89616	1.82696	0.736311	0.558131	0.638136	-0.133329
0.923483		1.19746		0.539961	0.621739	-0.147262	-0.355781	-1.81623	-2.52277		0.441786	-0.275192	1.52171	0.612006	-2.60163	-2.36757
0.996202		1.19579		1.32536	0.690829	1.71806	1.59747	-2.20893	-2.58461		-1.42353	-1.82999	-1.81623	-2.00597	-0.343612	0.177426
0.993219		1.33612		-2.79798	-2.85381	-2.20893	-1.82048	2.01258	2.01227		2.50346	2.0926	1.03084	0.670261	0.343612	0.0605939
1.00267		1.22803		-2.69981	-2.61119	-1.71806	1.92092	-1.22718	0.684571		1.91441	1.23953	-2.20893	-2.41864	2.40528	-3.08357
0.969298		1.13575		2.69981	3.08353	-0.245437	-0.202091	2.89616	-1.98852		-1.32536	-1.95621	-0.93266	-0.600573	-3.09251	1.4647
0.914179		0.936027		0.0490874	0.209448	0.93266	1.26963	1.42353	0.0920809		2.11076	1.53889	2.99433	-2.87852	2.11076	1.55396
0.81572		0.738673		-1.12901	0.844766	-2.01258	-0.128051	2.20893	1.88663		0.736311	0.694248	2.60163	-3.12015	-2.69981	-0.116532
0.910821		0.586974		-0.343612	0.0292906	-1.61988	-1.82942	1.81623	0.992763		0.736311	0.551438	-0.539961	-0.292727	-1.52171	0.285399
0.896918		0.50509		-1.32536	-1.38283	1.42353	1.23662	-3.09251	0.629367		-2.79798	2.58301	-2.60163	-2.17467	0.245437	-0.0525402
0.934569		0.531051		0.638136	0.762548	2.40528	1.57792	-1.12901	-1.34748		-0.245437	0.349145	2.20893	1.52377	-2.01258	1.01946
1.03592		0.544867		-1.91441	-0.704465	-1.12901	-0.727515	-2.01258	-2.6557		2.79798	2.02634	-0.245437	-0.266539	1.81623	2.02042
1.15935		0.640728		-2.30711	-1.93438	-2.99433	1.51355	-1.52171	1.91141		-0.93266	-0.920924	-0.441786	-0.00437028	0.441786	0.0863314
1.1985		0.832939		-1.22718	-1.19117	2.79798	0.573462	2.11076	1.89548		-0.147262	-0.126659	2.89616	3.07144	-2.60163	-2.51215
1.19218		1.02756		1.71806	1.72427	0.539961	-1.37336	-1.42353	-2.17047		-0.441786	-0.380165	1.71806	1.25932	-0.638136	-0.559924
1.10277		1.20871		-2.99433	-2.90243	-0.539961	-0.761278	1.22718	-2.07217		-1.12901	-0.972725	0.147262	-0.584426	-2.69981	-0.117229
1.07317		1.3512		2.60163	2.26663	-2.99433	-1.71244	2.69981	-1.73435		-2.50346	-2.37044	-2.79798	3.13584	0.441786	-1.92082
0.985577		1.3862		-1.32536	-1.29662	-0.93266	-0.90806	2.30711	0.683922		-2.50346	-2.12471	-1.22718	-1.06084	-2.69981	1.3347
0.832345		1.33526		-1.32536	-1.61622	-1.61988	-0.184266	2.60163	-1.77145		-0.0490874	0.138668	-1.03084	-1.11042	-2.99433	1.88881
0.714132		1.2486		0.539961	0.322911	-0.147262	-0.0540251	2.89616	-2.48305		1.52171	1.61026	1.32536	0.561907	0.245437	-0.152554
0.66773		1.17774		2.11076	1.87672	-2.01258	0.901964	0.147262	0.0786394		-0.245437	0.148727	-1.12901	-1.48752	-2.79798	-0.970464
0.662728		1.0641		-0.834486	-0.636886	1.91441	1.23161	-2.79798	-2.3366		0.539961	-0.240154	-0.147262	0.112101	2.30711	-0.257642
0.72679		0.966184		1.61988	1.62366	2.99433	-0.602569	-2.40528	-1.17359		2.40528	1.6462	-0.441786	-0.234896	2.40528	-2.27446
0.914393		0.897876		2.99433	3.00684	0.638136	0.860013	2.20893	2.09078		-0.736311	-0.452073	-2.99433	-2.33993	2.50346	-0.56437
1.26807		0.766481		-2.50346	-2.6936	1.91441	1.78695	-3.09251	1.08253		2.50346	2.60731	2.20893	2.8216	0.245437	-0.618164
1.80996		0.834697		-2.50346	-1.62395	-2.01258	1.89435	0.245437	-1.01453		1.91441	2.67875	0.736311	1.2296	-1.91441	-2.02432
1.8576		0.862208		-2.30711	-1.62435	-1.61988	1.67841	-3.09251	-1.895		1.32536	1.28946	-0.736311	-0.298297	3.09251	2.57737
1.46507		0.74178		0.0490874	-0.129064	-2.11076	-0.0823611	1.61988	0.586186		1.71806	1.22347	-1.71806	-1.77423	-2.40528	-2.41435
0.945687		0.770833		0.245437	-0.0742826	-0.147262	-0.0706361	-0.441786	-1.26441		1.32536	1.83883	2.40528	2.26905	-0.638136	-1.74931
0.731551		0.796281		2.69981	3.14	1.42353	0.738573	0.147262	-0.721616		-0.343612	-0.45087	-0.539961	-0.327512	-0.0490874	-0.119973
0.612278		0.859284		-1.22718	-1.14501	-1.03084	-0.250375	-1.32536	1.32615		2.50346	1.2471	-0.147262	0.122148	1.42353	1.98609
0.554171		0.88576		-0.147262	-0.072477	2.60163	0.278185	-1.91441	0.943817		-0.147262	-0.0472869	-0.834486	-0.967974	1.22718	1.33512
0.61735		1.03286		-0.638136	0.646199	2.69981	1.28612	-1.52171	1.53139		-3.09251	2.67047	1.61988	0.779547	3.09251	2.5177
0.711692		1.07015		2.20893	2.33212	1.91441	1.68655	1.61988	0.664266		1.91441	2.32264	-1.42353	-0.858904	-1.42353	-1.01363
0.907527		1.19048		-2.50346	-2.15025	1.61988	1.86425	-3.09251	-0.651358		2.89616	2.61505	1.81623	2.81714	2.89616	2.55651
1.08911		1.17444		-3.09251	-2.57473	1.42353	0.904845	-2.89616	-1.50509		-0.245437	-0.549873	-1.12901	-1.25752	-0.441786	-0.129905
1.15515		1.1468		-0.147262	-0.536164	0.441786	0.681895	1.12901	1.53615		-2.01258	-0.822544	-2.11076	-1.93931	-0.245437	1.10268
1.22072		1.01424		-2.30711	-1.25806	-2.01258	1.74822	-0.93266	-1.61874		1.03084	2.50256	-1.71806	-1.78072	-2.20893	-1.31403
1.19339		1.01494		-0.245437	-0.0285548	1.52171	1.4221	1.22718	1.07374		0.638136	0.315943	-0.539961	-0.421331	-3.09251	1.49337
1.18697		0.95		2.79798	3.03212	-0.343612	0.0801615	0.638136	0.830549		1.22718	1.30953	-2.89616	2.85151	2.50346	-0.621238
1.08874		1.02979		2.20893	1.81829	0.0490874	-0.491874	-1.03084	-1.32061		2.69981	2.96932	0.0490874	0.0185064	0.93266	0.793627
1.04373		1.02542		-2.11076	-2.41479	0.736311	-0.202182	2.01258	1.78822		-1.42353	-1.43395	2.79798	2.92137	2.30711	1.40173
0.962294		1.07587		-0.93266	-1.5075	-1.81623	-1.94488	1.32536	0.698408		1.22718	0.380059	-0.343612	0.111041	1.52171	-0.444762
0.916311		1.17287		1.32536	1.74182	-1.03084	-1.10461	1.22718	2.92929		-2.11076	-1.44925	-0.441786	0.141427	-2.11076	0.314737
0.86286		1.21006		0.147262	0.101513	-2.40528	1.94553	1.61988	-2.27305		0.0490874	-0.37265	1.12901	1.07405	1.91441	0.966075
0.884513		1.1276		-0.0490874	-0.0760753	3.09251	-2.80114	0.539961	0.770371		2.99433	2.88398	2.20893	2.59686	-0.638136	-0.960238
1.00755		1.14121		1.81623	2.16919	-0.834486	-1.1257	-0.539961	-0.974677		2.40528	3.03967	-2.99433	-2.22756	1.42353	1.24449
				2.30711	2.72441	-0.638136	-0.902955	2.11076	2.03885		1.12901	1.37973	2.40528	2.85137	-1.61988	-1.78496
				2.20893	1.97525	-0.539961	-0.420562	1.81623	1.03406		-2.99433	-2.47178	-0.834486	-0.71935	1.71806	2.16715
				2.30711	2.39442	0.638136	0.557542	2.50346	0.957923		0.93266	1.2688	-1.61988	-2.07291	1.32536	0.259753
				2.11076	2.07454	-0.0490874	0.0971039	-0.0490874	-0.61999		-1.71806	-1.50272	-1.81623	-1.32905	-2.01258	2.49006
				1.52171	2.41959	-1.03084	-1.46039	2.11076	1.76562		-1.61988	-2.14034	-2.20893	-0.657165	1.91441	2.46241
				3.09251	3.11981	1.71806	2.00493	-0.441786	-1.58456		-2.40528	-1.79627	2.30711	1.59839	2.60163	2.26573
				2.89616	2.73927	-1.52171	-1.12759	-1.71806	-2.82463		-0.343612	-0.731435	2.30711	1.54238	-0.638136	-0.621864
				-0.441786	-0.356062	0.0490874	-0.166592	0.147262	0.324241		-2.99433	2.53588	0.834486	0.320575	2.20893	-0.950138
				0.834486	0.107354	-0.736311	-0.843166	1.03084	1.10419		-0.539961	-0.334446	1.32536	2.25925	0.441786	0.308028
				1.12901	0.829904	-1.81623	-1.78798	1.61988	2.26712		-0.93266	-0.506865	0.539961	0.487243	2.40528	-1.93021
				2.89616	2.17564	-1.22718	-0.639736	2.60163	-2.92828		-1.61988	-2.34595	-1.71806	-1.02529	-2.11076	-1.78373
				0.638136	1.11837	-0.441786	-0.217296	-1.71806	-1.73546		-1.32536	-1.29575	-2.79798	2.81712	1.32536	-1.96529
				-0.441786	-0.00417747	-0.834486	-0.682778	1.91441	1.21383		-2.60163	3.11972	-0.441786	-0.606905	2.11076	1.36364
				-2.69981	2.79141	-1.12901	-1.06174	2.89616	-2.1642		1.91441	1.74414	2.89616	-3.04766	-0.539961	-0.880108
				0.638136	0.467267	1.42353	0.832637	2.50346	1.68122		1.12901	1.0173	-2.30711	-1.90589	-0.736311	-0.485648
				2.69981	2.47765	-2.01258	2.72204	0.834486	-0.308859		-2.11076	-1.71222	1.81623	1.93475	-0.0490874	0.331609
				0.147262	0.39662	-2.79798	2.37548	2.20893	1.99899		1.42353	1.38822	-0.0490874	-0.269487	-1.22718	-0.974525
				2.89616	2.38113	-2.40528	2.76381	1.12901	-1.45759		1.91441	2.08481	-1.03084	-1.06552	2.11076	1.56027
				1.22718	0.674233	-1.71806	-1.82609	-2.99433	-2.80437		1.61988	2.23758	2.01258	1.8145	1.22718	-0.524549
				-1.81623	-1.75288	1.81623	1.70985	2.50346	2.04461		-1.52171	-2.21797	-2.60163	-1.73405	-2.01258	2.11804
				2.60163	2.37122	-1.52171	-2.05932	0.834486	1.39841		-2.20893	-1.90351	-3.09251	-3.08082	-2.11076	-2.23011
				-0.147262	0.0635351	2.89616	1.1964	-1.52171	0.779797		2.69981	1.79111	-1.03084	-0.422207	1.42353	-1.95143
				-2.69981	-2.92454	-3.09251	2.14284	2.79798	2.23727		2.99433	2.45715	2.89616	1.51932	0.638136	0.966833
				0.93266	1.10132	1.12901	0.761778	-0.343612	-2.66356		-1.32536	-1.36827	-2.69981	-2.67251	-0.834486	-1.39707
				-1.12901	-1.55018	-2.69981	-2.44998	-1.22718	0.314242		-2.69981	-2.52476	1.71806	0.82499	0.343612	-0.791335
				-2.01258	-1.85336	-0.93266	-1.07287	-1.03084	2.18648		0.343612	0.241353	2.50346	1.63449	2.89616	2.89822
				1.52171	1.60158	-0.245437	0.0207442	1.42353	-0.122222		-2.01258	-2.47807	0.638136	0.299168	-0.638136	-0.659835
				-1.91441	-2.60221	2.30711	2.23834	2.60163	-2.88468		-2.69981	2.8482	2.11076	0.996255	1.71806	2.26177
				0.441786	0.075555	-1.71806	-2.41777	0.147262	-1.68186		-2.30711	-1.85614	3.09251	3.00483	-2.30711	1.41387
				-0.638136	-0.366412	1.03084	1.3373	2.50346	1.52429		2.99433	2.91214	-2.60163	-2.2462	-1.12901	-0.874316
				-1.71806	-2.95793	0.441786	-0.371191	-1.32536	0.863263		-1.61988	-2.01127	0.0490874	0.027301	3.09251	-0.204392
				-1.32536	-1.81634	-2.99433	-2.81923	0.343612	-1.62823		1.42353	2.67407	-1.22718	-1.79938	0.834486	1.05057
				1.32536	0.808547	-2.69981	3.09872	0.736311	-1.57569		-0.441786	-0.252732	2.20893	2.00449	-0.245437	0.806631
				2.89616	-3.01364	1.12901	-3.02762	0.93266	-1.16573		2.20893	1.32114	2.40528	-3.11691	2.89616	0.83655
				0.343612	0.719297	2.01258	2.08225	2.20893	1.32796		2.20893	0.998741	-0.539961	-0.177794	-2.60163	-0.0357339
				2.79798	2.53425	2.11076	2.28557	-1.71806	-1.33578		-0.736311	-0.817892	-1.52171	-1.87889	-2.99433	-1.31043
				2.79798	2.93635	-0.736311	-1.16808	-0.93266	1.8328		-1.81623	-1.32298	-2.50346	-3.0857	1.91441	1.9295
				-0.539961	-0.387087	-1.61988	0.85197	0.343612	-1.79303		-2.11076	-2.067	-1.12901	-1.23782	-1.12901	1.00255
				-1.71806	-1.94646	1.52171	1.11684	-0.343612	-0.798026		-1.52171	-1.03965	-2.79798	1.74212	-2.20893	-0.145384
				0.539961	0.539703	-1.81623	-2.0814	-0.441786	-2.94783		-0.343612	-0.591463	-1.71806	-1.38533	0.0490874	-0.260901
				1.22718	1.68738	-0.0490874	-0.183781	-0.343612	-1.85827		1.71806	0.759315	1.22718	0.778734	1.22718	0.804241
				0.539961	0.134734	-1.32536	-0.779372	-0.245437	-0.897717		-3.09251	3.13624	1.32536	1.8884	1.52171	1.56256
				0.147262	0.432783	-0.0490874	-0.312786	1.32536	1.01319		-2.40528	-1.9854	0.638136	0.276659	2.11076	1.24914
				-1.52171	-1.6475	-0.638136	-0.362715	0.736311	-1.06395		-1.71806	-2.14351	1.91441	0.228226	-1.03084	-0.908733
				-1.61988	-1.68244	1.81623	2.0732	-0.736311	-0.947179		-3.09251	1.41833	0.441786	0.0317071	-2.60163	2.88443
				1.42353	1.11007	0.343612	-0.123168	1.71806	-2.57823		-1.61988	-2.13346	-0.834486	-0.418055	-1.32536	-1.35642
				-0.0490874	0.387004	1.32536	0.231038	-0.245437	2.88338		2.69981	-2.35041	-0.147262	-0.0163338	1.52171	-0.63691
				0.147262	0.800215	1.61988	0.899103	2.69981	1.98623		0.736311	0.236562	0.736311	0.555612	-0.638136	-0.78121
				0.736311	0.872499	-1.91441	-1.87709	-2.99433	-0.65097		-0.245437	-0.433213	-0.93266	-0.823795	-1.81623	-2.13085
				-1.32536	-0.266614	-0.147262	0.107976	-1.61988	-2.08532		-0.834486	-0.626203	2.50346	2.89179	1.12901	1.59541
				2.99433	3.04154	-2.60163	1.12641	-0.638136	0.657596		2.11076	2.03146	1.03084	1.42586	0.834486	0.656432
				1.22718	0.72778	-0.0490874	0.0811518	-0.93266	-2.18967		2.11076	1.68483	2.79798	3.04201	2.01258	1.73286
				-1.91441	-1.85078	2.79798	-1.83479	-1.03084	-2.33169		2.40528	1.28824	0.0490874	0.366629	-2.89616	1.3089
				0.245437	0.383077	-2.50346	-1.71073	1.61988	1.08861		-2.99433	2.65972	0.343612	0.337628	0.93266	0.929964
				1.91441	2.0749	-2.20893	-1.9255	-1.52171	-2.82417		-3.09251	-2.07901	3.09251	1.69852	1.61988	1.3487
				-2.40528	-2.57788	-2.20893	-2.54192	0.245437	-1.44288		0.441786	0.243158	2.89616	2.97663	1.03084	2.68274
				-1.91441	-2.53209	-1.71806	-2.39533	1.12901	-2.85678		-1.12901	-1.74201	-0.736311	-0.408725	0.441786	0.51263
				-2.11076	-2.34274	0.245437	0.214299	0.736311	-3.10796		-2.69981	-3.05578	2.89616	0.298013	-2.30711	2.9173
				2.60163	2.75277	-1.61988	-1.02559	-1.52171	-1.4621		1.52171	1.31244	-0.93266	-0.427324	-0.638136	-0.877333
				1.52171	1.67325	0.834486	1.24461	-1.71806	-1.98335		-0.93266	-0.840912	1.52171	0.387307	-0.147262	0.269661
				-0.736311	-0.377882	2.30711	2.19158	2.20893	2.09484		0.0490874	0.0319534	1.22718	1.02464	0.539961	0.331551
				2.89616	-3.05406	2.69981	-1.71364	2.69981	-0.916869		2.60163	2.81989	-0.0490874	-0.224256	-2.01258	2.75588
				-2.79798	-2.62614	-2.11076	-2.54632	2.89616	1.93431		-1.61988	-2.14568	0.343612	0.114686	-1.22718	-1.80662
				2.30711	2.35272	-2.60163	1.11034	-1.81623	3.09991		2.30711	1.31092	0.736311	0.235488	1.12901	2.71654
				0.147262	0.0404436	-2.01258	0.713839	-2.30711	-2.91012		2.99433	2.98623	-2.60163	-2.54189	1.03084	1.06256
				-3.09251	-2.61713	1.71806	0.372983	-1.12901	-2.312		-0.736311	-0.136369	-2.30711	1.27999	1.12901	1.51469
				0.93266	0.571792	-2.99433	-2.66089	1.32536	1.94102		-2.40528	1.02473	2.89616	-0.0760689	0.147262	0.180127
				-2.50346	-1.95779	-3.09251	3.0414	1.91441	0.713808		1.91441	-2.59211	0.245437	0.347759	1.03084	0.800891
				1.61988	2.31651	-2.60163	-1.67616	0.93266	1.0286		2.11076	2.04624	-1.52171	-2.56111	-2.40528	-1.80231
				2.69981	-3.07984	1.12901	0.904378	1.42353	1.20277		-1.71806	-2.83607	-2.89616	-2.69112	2.50346	-2.63625
				-0.834486	-1.02235	-2.69981	-2.92846	1.81623	0.752293		2.50346	2.29885	0.0490874	-0.21665	2.20893	1.54146
				-1.81623	-1.71814	2.01258	1.95675	2.89616	-2.15836		2.01258	1.14902	0.539961	-0.0255685	2.99433	3.02021
				0.93266	0.338161	-0.245437	-0.805982	1.71806	0.345886		2.50346	2.93753	2.40528	2.24494	-0.441786	-0.345485
				2.50346	2.58561	2.40528	2.35919	0.441786	-0.41534		-1.22718	-0.911281	1.71806	0.788761	-0.638136	0.519119
				1.61988	0.435704	-0.93266	-0.871743	-2.89616	2.98654		1.32536	1.27327	-2.20893	-1.462	-1.71806	-1.7247
				-0.736311	-0.911259	0.147262	0.151321	-3.09251	-2.48425		1.03084	0.546628	2.69981	2.7158	1.91441	2.06295
				0.736311	0.929066	2.30711	1.69246	-2.89616	-2.70156		-2.89616	-2.27547	0.736311	-0.379768	1.81623	0.828392
				-3.09251	-2.78915	-1.12901	-0.892427	-1.81623	2.07705		-1.12901	-2.01038	-0.736311	-0.26635	0.834486	1.55196
				-1.52171	-1.51143	-2.11076	-2.66518	1.03084	-2.67515		-2.50346	-2.14393	-2.79798	-2.57993	-2.20893	-0.979192
				1.32536	1.37842	-0.245437	0.240059	3.09251	-0.542202		0.0490874	0.832755	-2.01258	-1.57189	0.638136	0.284923
				1.81623	2.57656	-2.01258	0.73454	2.79798	-2.99186		-2.11076	-2.13676	-2.30711	0.629979	0.736311	1.55588
				-2.30711	-2.88719	-2.30711	-2.80865	2.60163	1.01271		-2.99433	-2.81563	-0.736311	-0.246902	3.09251	-2.0952
				-1.12901	-1.18375	-0.539961	0.289673	-0.245437	0.441038		0.343612	0.228109	-0.245437	0.507417	-2.11076	-1.1671
				2.11076	2.10021	0.245437	0.500693	1.42353	0.951466		2.01258	2.15144	-2.50346	-0.380879	0.539961	1.15761
				2.79798	3.0098	1.91441	1.40005	2.01258	2.09701		2.01258	2.83862	-2.40528	0.679116	-0.147262	0.506496
				2.50346	2.14696	-1.71806	-2.29665	0.638136	1.08095		-0.343612	-0.451858	-1.52171	-1.29369	-3.09251	-3.13955
				-1.22718	-1.74839	-0.343612	-0.395477	0.93266	0.907429		0.834486	1.24259	-1.71806	-2.81026	-2.89616	1.81152
				-1.22718	-0.918716	2.60163	1.05666	1.32536	-0.614042		-2.60163	-1.79054	0.441786	0.526508	-1.52171	1.46078
				0.0490874	-0.283738	1.12901	0.872718	-0.343612	1.11047		0.343612	0.0925851	2.79798	2.89302	1.91441	1.69273
				1.03084	1.39116	-3.09251	2.90832	-2.11076	-2.24375		-1.42353	-1.30922	3.09251	2.71898	1.61988	1.31927
				0.638136	0.766041	1.32536	1.64986	0.0490874	-0.918101		-2.30711	-1.32104	2.20893	-0.201987	1.61988	1.18206
				-0.93266	-1.03885	-1.91441	-2.28824	-2.20893	-1.94324		0.93266	1.08685	-2.89616	-1.37578	0.245437	-0.577196
				-0.0490874	0.42337	0.539961	1.89543	-2.89616	1.85829		2.01258	2.83559	1.03084	0.636388	-2.40528	-2.17116
				2.20893	2.11959	-1.32536	-0.77699	-1.81623	2.24715		-1.22718	-0.435235	0.93266	0.355294	-1.03084	-0.825514
				0.147262	0.299659	-2.11076	-1.96939	1.71806	-2.46619		0.245437	-0.225923	2.11076	2.43407	-1.61988	-0.533144
				0.441786	0.0867593	2.89616	2.4791	-0.245437	-0.685834		0.245437	-0.336113	-0.245437	0.529383	0.343612	-0.430404
				1.22718	0.12104	0.245437	0.271104	-0.245437	0.0462551		1.03084	1.03618	-1.81623	0.00564888	-0.441786	-0.220174
				-1.03084	-1.5028	1.22718	1.07751	-2.79798	2.12037		-1.32536	-0.760816	2.69981	-3.08914	1.91441	1.08453
				2.69981	2.48284	0.0490874	-0.0189717	0.93266	-2.798		-1.81623	-1.32042	2.30711	1.86089	-1.22718	2.79699
				0.834486	0.841829	1.32536	0.90774	-0.736311	-2.68882		1.32536	1.06392	2.20893	2.57936	-2.69981	-0.739419
				-2.60163	-1.91204	-0.147262	0.0387513	-2.50346	1.54027		1.71806	1.45563	-0.343612	-0.518707	-0.638136	-0.57942
				1.12901	1.06837	0.441786	0.13255	-2.79798	1.87994		-0.245437	-0.162519	-1.22718	-1.69202	2.89616	-2.67412
				-3.09251	-2.87799	-2.11076	-2.19434	-2.11076	-0.841023		1.42353	0.947846	2.99433	3.04565	-0.147262	0.226136
				0.441786	0.555373	3.09251	-2.83966	-0.638136	2.71117		-2.01258	-1.54063	-1.91441	-1.48214	3.09251	-3.09287
				1.81623	2.84083	-0.147262	-0.0204607	-1.61988	-2.69734		-1.22718	-1.91929	-2.30711	-0.0345793	-0.0490874	0.719357
				2.20893	2.01875	-2.40528	2.63015	-2.69981	0.697959		-1.12901	-0.779169	-1.32536	-2.14078	-1.52171	0.0195573
				-2.01258	-2.05162	-0.343612	-0.39532	-1.61988	-1.6108		2.50346	3.12578	0.638136	0.208531	-2.20893	-1.16223
				0.834486	0.788171	-1.81623	-1.20357	0.736311	-2.59903		0.245437	0.114043	2.20893	1.24538	2.01258	2.67185
				-1.22718	-1.24981	-2.99433	-2.3221	2.11076	1.89067		0.93266	0.369449	1.71806	2.71403	2.01258	1.56334
				-1.52171	-1.9016	-2.50346	-2.19711	-0.0490874	-2.5991		2.30711	2.60045	-2.69981	-1.25811	-2.69981	-2.1087
				2.60163	2.51853	-0.147262	-0.447747	-1.03084	2.26364		2.79798	3.00547	-2.69981	-1.63539	0.736311	1.06604
				-0.245437	-0.0337625	2.20893	1.9675	3.09251	0.499109		0.0490874	-0.00215247	-2.30711	-1.17179	-1.42353	-2.11904
				1.81623	1.11041	-0.834486	-0.923004	-2.89616	-2.16986		-0.736311	-0.762776	-0.93266	-0.6174	1.22718	1.5523
				-2.40528	-1.98106	-0.736311	-0.44533	1.22718	1.59183		0.147262	-0.617827	1.03084	0.415313	1.32536	1.5873
				-2.99433	-2.70342	1.42353	1.77731	0.539961	-1.01162		1.32536	1.04386	2.50346	-0.241455	2.11076	-1.80874
				2.89616	3.12215	3.09251	-2.5947	-0.147262	-2.62222		0.93266	0.485726	2.11076	1.56302	-0.147262	-0.174736
				0.736311	0.845837	-1.61988	-2.16644	1.71806	1.15993		2.50346	2.93454	2.11076	3.06845	-2.40528	-1.79881
				-2.01258	-2.21508	2.99433	2.0704	-1.91441	-1.04354		2.20893	2.9033	-1.32536	-2.20183	2.01258	1.93702
				-2.69981	-2.75685	-1.42353	-1.52141	-2.60163	2.18587		-2.69981	-2.75424	-2.20893	-1.64804	0.441786	1.55879
				-0.834486	-1.13146	1.61988	1.1879	-1.03084	-2.71057		2.30711	3.0285	-0.343612	-0.092763	-1.91441	-2.09242
				-1.71806	-2.75293	-0.93266	-0.814104	-2.69981	-2.808		0.638136	0.433412	-0.441786	-0.395738	2.50346	1.91623
				-2.20893	-2.40749	0.147262	-0.102311	-0.736311	-2.33192		2.60163	2.29943	-0.736311	-1.837	1.12901	0.629717
				-0.441786	-0.227107	-0.539961	-0.308099	-0.0490874	3.06337		-2.99433	3.06493	0.245437	0.0446041	-0.245437	0.716094
				-0.343612	0.680684	2.40528	0.854589	-2.60163	-2.67164		1.61988	1.68997	2.69981	2.26549	2.69981	2.56835
				-0.834486	-0.745918	-0.93266	-0.940169	-2.60163	-1.53876		-1.61988	-1.05259	2.20893	2.52123	-1.52171	0.31309
				-0.0490874	-0.124706	-1.22718	-1.36093	-1.32536	-2.05005		1.81623	3.01925	-2.40528	-2.31375	0.93266	1.65546
				1.61988	1.39112	1.42353	0.940465	1.71806	-2.4228		0.736311	1.05937	-0.343612	-0.375014	-2.50346	1.03336
				-2.69981	-2.39095	1.81623	0.964866	1.91441	3.03338		-2.99433	2.96291	-2.11076	0.067569	1.71806	1.69764
				-1.32536	-2.37435	2.11076	1.99872	1.52171	-1.82578		2.99433	3.07802	-2.89616	-0.356118	-2.79798	2.73008
				-2.30711	-2.77637	-0.441786	-0.622207	-2.40528	-1.86337		-1.52171	-0.927707	0.539961	0.71291	-0.0490874	1.80142
				2.99433	-2.01555	-0.0490874	-0.474998	-0.93266	-1.1216		-0.245437	-0.127107	2.50346	2.66011	-1.12901	1.53007
				-2.30711	-1.91541	-2.89616	-2.44763	-0.834486	-0.926164		-2.89616	2.90602	-0.245437	0.118036	-1.91441	-1.32167
				-2.20893	-1.28039	2.99433	-1.61351	1.12901	-1.30851		0.245437	0.17322	-1.12901	-1.14075	1.91441	1.5876
				-1.42353	-1.86145	-2.20893	-1.45426	0.441786	0.858905		-0.539961	-0.485484	-1.52171	-1.95551	0.539961	-0.760952
				-1.42353	-1.59501	1.71806	-2.9496	2.40528	1.94929		-1.81623	-1.82448	1.81623	0.902326	0.834486	0.448119
				-0.736311	-1.1327	0.147262	-0.495606	1.42353	1.2909		-2.40528	-2.81178	0.736311	0.488817	1.91441	0.79832
				1.03084	0.448175	2.79798	-0.853589	-0.834486	-1.31223		-0.245437	0.532449	2.11076	2.39883	2.11076	2.56268
				-0.343612	0.222232	0.441786	0.691201	0.638136	0.986609		2.79798	-3.02212	-1.22718	-0.96092	-2.11076	-2.19622
				-0.539961	-0.315315	-1.42353	-2.18262	0.638136	-1.2622		2.50346	-2.57168	1.91441	0.584698	-0.834486	-0.828696
				1.32536	1.49639	2.20893	1.91438	-0.147262	-0.326277		-2.50346	-2.32451	2.89616	-0.275344	2.60163	2.68843
				2.20893	2.31061	0.441786	-0.186914	2.40528	-2.83252		1.61988	2.03621	-0.93266	-0.929576	0.736311	-0.00435074
				0.834486	0.462434	-2.99433	-1.48846	-1.03084	-0.71416		1.91441	2.38619	1.03084	1.48713	-2.40528	-0.600798
				2.50346	3.04719	2.50346	2.00524	-2.01258	-1.79984		2.40528	2.84047	-0.245437	0.485451	-0.343612	-0.853593
				-1.03084	-1.55479	-2.60163	-2.03211	-2.11076	-1.6603		-0.93266	-0.780495	-1.12901	0.607684	1.52171	1.09821
				1.32536	1.30105	1.61988	0.345407	-2.50346	1.8939		-1.03084	-0.790378	0.343612	0.234288	-2.69981	-0.970278
				-0.147262	0.00515198	-1.22718	-1.2395	-1.81623	-2.82754		-1.81623	-1.2912	-2.01258	-3.08732	-1.32536	-2.11058
				-1.71806	-1.26418	0.736311	0.729245	-1.32536	-1.65819		0.343612	-0.0816078	2.79798	-1.00377	-0.638136	0.0673313
				1.52171	1.79836	-1.12901	-1.80453	1.61988	-1.94308		1.03084	1.58931	2.89616	2.30679	-2.69981	-3.00731
				0.834486	0.553557	1.71806	1.06573	0.638136	-1.39808		2.60163	1.41742	-1.12901	-1.03926	-1.61988	-1.70382
				1.81623	1.68497	-2.89616	-1.18379	-2.89616	-2.85024		1.71806	1.67691	2.40528	2.96526	-0.0490874	-0.256939
				-0.343612	0.240059	1.32536	0.952809	-0.93266	1.81526		0.834486	0.910393	-1.22718	-1.94764	-1.81623	1.76349
				1.91441	2.44423	0.147262	0.353086	-1.12901	-2.6936		-0.638136	-0.933888	-0.736311	-0.658621	0.245437	0.554601
				-1.32536	-1.30262	0.0490874	-0.405945	-0.736311	-1.8398		-1.52171	-1.95919	2.11076	0.936371	2.69981	-2.01102
				0.93266	0.565402	2.30711	1.82983	2.20893	1.92751		-0.539961	-0.633654	-2.69981	-2.53752	-1.22718	2.5292
				0.147262	0.119973	1.52171	1.56855	0.736311	-2.00779		1.12901	1.16491	2.01258	2.2812	-0.93266	-1.32429
				-1.52171	-1.53028	-1.22718	-2.33894	0.245437	0.0139129		-3.09251	2.51483	3.09251	1.0275	-1.32536	1.63184
				2.79798	2.46072	-1.03084	-0.982916	0.93266	-0.144641		2.50346	2.50807	1.52171	1.52438	1.32536	1.1467
				1.22718	1.00034	0.539961	-0.447206	1.42353	-1.27228		0.93266	0.515809	0.245437	-0.897317	1.81623	0.161368
				-0.93266	-0.915923	-2.40528	1.15892	1.42353	1.88449		-0.539961	-0.724541	2.01258	1.84777	-0.343612	0.149828
				2.99433	3.066	-3.09251	3.13079	2.11076	-1.51849		-2.89616	2.80523	-2.20893	-1.26823	0.147262	-0.898039
				2.60163	-3.03603	2.89616	-1.47012	1.71806	-2.34715		-1.91441	-2.01978	-1.81623	-0.558941	0.245437	0.459136
				-1.42353	-2.5574	0.93266	0.53001	1.52171	-2.95371		-0.736311	-0.298207	-0.93266	-1.17137	2.11076	0.181151
				-2.11076	-2.19085	-1.61988	-2.17175	-0.736311	-2.44475		0.0490874	0.433309	1.12901	2.87962	0.147262	0.892571
				0.736311	0.504948	0.539961	-0.36793	-1.42353	-3.05585		-3.09251	3.05137	-2.89616	-2.73666	-0.638136	0.246203
				2.79798	-2.99368	-2.40528	-1.53221	-0.834486	3.03601		2.40528	2.79697	-2.11076	-1.32675	-2.50346	-0.778802
				2.99433	2.58387	-0.0490874	-0.476571	-2.30711	-1.98785		-2.79798	-2.95489	2.30711	-0.00262185	2.69981	2.79181
				-1.81623	-2.78588	0.245437	-0.266459	2.20893	-2.58103		-2.30711	-2.56684	2.99433	-2.47085	3.09251	3.12129
				-0.0490874	-0.0938349	0.93266	0.646101	-2.89616	-0.658662		1.32536	1.68962	2.99433	2.74018	-1.61988	-1.25607
				1.71806	2.49148	1.91441	2.0836	-2.11076	3.09903		-2.11076	-2.00412	0.736311	-1.47511	2.79798	1.62899
				-2.69981	-2.50235	0.441786	-0.121613	-2.20893	-1.79852		-3.09251	2.95458	-2.99433	-3.06765	1.91441	-2.30314
				2.79798	2.5431	-2.20893	0.998924	-0.147262	1.15974		-2.79798	2.72332	0.834486	0.568899	-0.343612	-0.309165
				1.12901	1.22276	0.343612	0.118252	2.69981	-2.86548		-2.40528	-2.48198	-1.61988	-2.59102	0.834486	1.41952
				1.52171	1.50181	-2.11076	-1.61632	-1.61988	1.12119		0.539961	0.463517	-0.245437	-0.0122059	-0.638136	-0.993249
				-1.32536	-1.07674	2.01258	2.05232	-1.42353	-2.21811		2.11076	2.58446	2.50346	1.91496	0.93266	-0.919602
				0.343612	0.118831	0.93266	1.33089	1.61988	1.00673		-2.79798	-3.02617	-1.03084	-0.582023	-0.736311	-2.4865
				2.11076	2.01509	-2.60163	-1.68772	-0.736311	-1.89221		-2.30711	-2.61697	2.40528	1.85537	2.69981	-3.07675
				-1.61988	-1.68601	0.245437	0.159373	2.30711	-2.52517		-2.60163	-1.67707	-2.20893	-0.917	1.91441	1.58251
				3.09251	2.80275	-2.99433	0.161818	1.61988	-1.83299		0.441786	-0.0809941	-0.245437	0.175317	0.93266	0.839233
				2.79798	2.76712	-0.736311	-0.528955	-1.81623	0.742389		2.11076	1.68374	-1.03084	-1.6334	1.42353	0.926515
				-0.539961	-0.320769	2.69981	2.1259	1.22718	-2.28202		1.32536	1.30695	1.71806	-3.09287	1.03084	0.987136
				-1.22718	-1.22514	1.12901	1.00412	-2.40528	-2.12103		0.441786	0.0737715	-2.60163	-2.39144	0.638136	0.27025
				-1.42353	-1.90472	2.89616	2.94262	-2.69981	-0.237062		-1.12901	-1.02444	2.69981	-0.817761	1.52171	1.69412
				1.42353	1.65126	-2.11076	-3.07686	1.81623	2.05561		-2.89616	3.08213	-2.20893	-2.18069	1.03084	-2.45703
				-2.40528	-3.05603	-2.30711	-1.88328	-1.61988	2.57373		1.12901	0.487351	-1.03084	-0.797787	1.52171	1.15115
				2.69981	3.02008	-1.91441	-1.3588	2.50346	-2.0264		1.91441	1.53997	0.343612	3.01898	2.89616	-1.00511
				0.147262	-0.210529	1.91441	-1.75572	-2.60163	-2.42724		-0.638136	-0.998027	-2.89616	-0.203015	-0.245437	-0.0765551
				1.03084	0.731198	0.736311	-3.11599	0.0490874	1.34944		-0.539961	-0.77301	0.0490874	-0.254857	1.52171	2.04339
				2.50346	3.09709	-0.441786	0.235676	2.89616	-3.054		-1.42353	-0.831523	-3.09251	-2.77229	0.539961	1.30182
				-2.60163	-2.66947	1.32536	1.08904	2.79798	2.54896		2.01258	2.46042	0.638136	-0.964846	1.81623	-2.89657
				-2.11076	-2.00194	0.93266	0.963082	1.32536	0.832733		-1.52171	-2.40943	-1.32536	-1.26629	0.638136	0.518606
				2.89616	2.62337	2.89616	2.31222	0.638136	-1.0186		1.42353	0.962178	-1.12901	0.97129	2.30711	2.49409
				-1.22718	-0.810546	1.81623	1.40073	2.11076	1.92446		-1.81623	-1.51532	2.40528	2.99475	1.12901	2.6835
				2.60163	2.47909	-1.71806	-1.76325	-1.61988	-0.594645		0.343612	0.348334	-0.0490874	0.978169	-1.52171	-2.90657
				1.91441	2.53033	-0.736311	-0.751971	-3.09251	-0.580624		1.52171	2.46978	-2.30711	-1.67496	2.79798	-2.81828
				0.736311	0.897608	-2.79798	-3.07888	0.736311	-2.07102		3.09251	-2.99138	0.245437	-0.00130237	0.147262	-0.809336
				-3.09251	2.68941	-0.539961	-0.279245	1.12901	-1.41106		2.99433	-2.92661	2.69981	2.6948	2.79798	-0.995777
				0.638136	0.529684	-1.03084	-1.02138	-1.91441	-2.20272		-0.441786	-0.854614	-2.89616	-1.08191	-1.71806	1.81017
				1.71806	1.84104	1.03084	1.00866	-1.81623	-1.47446		-2.40528	-2.95614	-0.343612	-2.16752	-0.0490874	0.475056
				0.834486	0.30731	-0.245437	0.0784252	0.638136	-2.6109		-2.89616	-3.1248	-2.20893	1.12564	0.834486	-0.2552
				1.61988	1.61994	2.01258	1.80431	-0.93266	-2.36623		-1.61988	-2.00909	0.343612	0.221488	0.343612	-1.56068
				0.736311	0.52503	0.245437	0.694022	-1.42353	-1.76162		-1.42353	-2.06619	-2.89616	-2.89878	-0.441786	-0.479491
				0.834486	-0.087141	1.61988	0.802433	0.343612	-0.651762		2.20893	1.91816	-1.61988	-0.562752	2.69981	2.24315
				-2.69981	-2.60155	-0.343612	0.618905	-2.89616	-2.28895		-1.52171	-1.66596	-2.11076	2.01294	-0.539961	-1.05264
				0.147262	0.579665	0.245437	-0.520668	2.40528	2.44102		-2.40528	-2.46305	2.20893	-0.499755	3.09251	1.76265
				0.834486	0.530751	-0.93266	0.328293	2.99433	-2.01178		1.22718	1.02501	-2.01258	-1.41035	-1.03084	1.61364
				-0.539961	0.376909	2.40528	-0.850475	1.91441	1.89912		-2.30711	3.05191	1.52171	1.216	2.40528	1.91012
				0.441786	0.529582	0.834486	0.250257	-2.89616	-1.87877		1.91441	2.99375	-2.30711	-3.08137	0.539961	-0.0494095
				-0.147262	-0.0284261	2.99433	-1.48252	-0.638136	1.04712		1.52171	1.23105	1.61988	-0.595204	-2.79798	-0.606778
				-1.71806	-2.21844	-0.343612	0.0802554	0.343612	1.28336		-0.736311	-0.736121	-0.343612	-0.205347	-0.93266	-0.693568
				-0.343612	0.0428726	-1.32536	-1.32351	1.32536	1.05012		1.03084	2.48179	1.91441	2.24857	0.441786	0.187334
				0.0490874	0.0617402	-2.01258	-1.50237	-2.50346	-2.69953		1.91441	2.32608	-1.52171	-1.77372	1.52171	2.48888
				0.638136	0.791239	-1.22718	-0.987139	-1.81623	-1.11232		2.11076	2.86611	-0.245437	-0.310073	1.71806	2.31363
				-2.60163	-1.81326	-0.736311	-0.828279	2.50346	1.29842		-2.60163	-2.83246	0.834486	1.6778	2.60163	1.62404
				2.40528	2.90564	0.147262	-0.0773916	-1.81623	-1.71154		2.50346	2.56546	0.343612	1.18893	1.61988	1.12576
				0.736311	0.400904	2.11076	1.2553	-2.50346	-0.00663171		1.42353	1.7542	0.539961	-2.01835	-1.42353	-2.40944
				0.638136	0.745385	0.343612	0.0625021	-2.20893	-1.52308		1.22718	1.7531	-1.91441	-1.91047	0.834486	1.08226
				1.22718	0.744636	0.539961	0.714959	-0.736311	-1.45993		0.0490874	0.0243123	-2.89616	-2.89607	2.20893	2.39418
				0.736311	0.411697	1.03084	-2.68044	-0.93266	-1.03217		1.03084	1.14895	-2.99433	-2.99278	2.89616	2.39042
				-1.12901	-1.29011	-2.30711	-1.88902	0.638136	-2.9924		1.42353	1.37593	1.32536	1.82244	-0.441786	-0.179233
				-2.60163	-2.69108	-2.01258	-2.08434	-2.89616	-2.1871		2.40528	2.37571	1.81623	2.9706	2.30711	0.352183
				2.40528	-2.91589	-1.42353	-2.36252	-0.343612	-0.479122		1.42353	0.849938	-3.09251	-2.20314	-0.245437	0.137661
				2.40528	2.84439	3.09251	1.9523	1.32536	-2.81443		-1.81623	-1.70407	2.89616	-0.380299	-0.0490874	-1.52115
				-2.79798	-2.18509	0.736311	0.631894	2.60163	-0.390889		0.147262	0.111234	2.40528	2.47901	-1.71806	2.08311
				0.441786	0.169051	-1.81623	-2.07184	-1.03084	-1.15142		-1.61988	-1.89284	0.736311	0.839811	-0.147262	-0.157803
				0.0490874	0.15272	1.61988	1.10132	-0.343612	-0.212339		1.32536	1.49563	-1.32536	3.04233	-1.42353	2.54504
				2.40528	2.8546	-2.69981	-1.54927	-0.834486	-1.12621		-0.245437	-0.0118642	2.79798	-2.83184	1.71806	1.87928
				-0.441786	-0.143034	-2.30711	-1.82453	-1.52171	1.89992		-0.0490874	-0.116387	2.89616	-2.30313	-1.12901	-2.12197
				-1.12901	-1.4792	1.81623	1.86239	-1.71806	-2.62514		2.40528	1.30098	-1.81623	2.59888	-0.834486	-0.935758
				2.50346	2.3643	2.89616	2.95657	-2.20893	2.35302		-2.69981	-3.12715	2.30711	2.4076	-0.147262	2.34219
				2.20893	2.46758	1.22718	0.929327	1.12901	0.169137		1.91441	1.59683	-0.245437	0.712361	-1.52171	-0.13817
				2.79798	-2.9494	-2.99433	-2.57631	-1.91441	-2.68817		-0.834486	-1.21285	0.0490874	-0.361706	1.03084	1.51684
				0.834486	0.966363	-0.441786	-0.533806	-0.441786	-0.98645		-1.91441	-1.50397	0.441786	0.554062	0.736311	0.61245
				2.69981	2.98438	1.12901	0.36117	-0.441786	2.03887		-0.93266	-0.843857	2.01258	1.48057	-0.0490874	1.05304
				-2.40528	-2.1894	2.01258	1.76435	2.50346	-1.3241		0.0490874	-0.172655	-1.42353	-1.24667	-1.91441	0.356837
				-1.22718	-0.0783377	-2.99433	0.553863	-1.22718	-1.33802		-1.22718	-0.832592	2.99433	-2.57158	0.834486	-0.169046
				-1.32536	-1.03646	1.71806	1.21144	2.69981	-2.13282		2.60163	2.77409	-0.343612	0.110015	-2.30711	2.85697
				-1.71806	-1.77092	-1.61988	-1.09478	2.99433	-1.36647		1.81623	1.37584	1.61988	2.90558	-1.42353	-1.63618
				1.22718	0.865903	0.736311	0.839936	-0.0490874	0.468365		2.79798	2.7701	-0.0490874	-0.0377451	2.99433	-0.505442
				1.52171	-3.04841	-1.91441	-1.065	2.50346	-2.78663		-0.539961	0.424365	2.69981	2.60762	-2.79798	2.43916
				-1.71806	-2.10758	-1.22718	-1.14504	-0.147262	2.91824		1.22718	1.04993	2.69981	-0.821034	-2.20893	2.95227
				-2.99433	-2.60334	-2.30711	-0.953233	0.343612	1.41303		-1.52171	-1.80563	-2.89616	-2.52036	2.11076	0.983675
				-0.0490874	0.100637	-2.79798	-2.08356	-0.539961	-1.84662		2.60163	2.72442	2.99433	1.66564	1.32536	1.92474
				0.539961	0.333375	-2.79798	-1.54851	-0.0490874	1.74219		-2.30711	-1.68753	0.0490874	-0.764813	-0.539961	0.358174
				0.441786	0.848599	0.736311	0.193466	-0.539961	-1.58635		-1.81623	-1.06255	-1.42353	0.837674	0.441786	0.766641
				-0.245437	-0.245059	-0.441786	-0.515811	1.71806	2.85648		2.40528	2.90453	0.93266	0.854607	-2.11076	-1.24716
				-1.42353	-2.64362	-2.50346	-1.25525	3.09251	2.83324		3.09251	2.66379	-0.539961	-0.688679	0.93266	0.952441
				-1.22718	-1.0151	2.50346	2.86419	2.11076	1.8458		1.61988	1.23593	-2.69981	-2.05905	0.147262	0.0858061
				1.22718	0.183862	1.03084	0.441398	2.50346	-2.46626		1.12901	0.725717	2.11076	1.99213	2.40528	-2.37239
				-0.147262	0.0446641	-0.834486	-0.610062	-1.12901	-2.32724		-2.89616	2.90411	-2.50346	0.26369	-2.99433	2.69572
				0.638136	0.842257	0.245437	-0.124995	2.89616	-0.822197		0.343612	0.179764	-0.343612	-1.12363	-1.42353	0.442418
				-0.834486	-0.462805	-1.03084	-1.07726	1.81623	-2.42868		0.834486	0.558842	-1.32536	-1.96892	-3.09251	-0.43727
				0.93266	0.755455	3.09251	-1.18647	1.03084	-2.44815		-0.834486	-0.810958	-1.12901	-2.39586	-2.89616	2.99862
				0.441786	0.654531	0.245437	0.418977	-2.11076	-1.93053		0.93266	1.38255	-0.736311	2.90467	-1.32536	-2.14324
				-0.245437	-0.159175	1.22718	1.01229	0.736311	-2.05447		-2.30711	-2.06001	2.11076	-2.91131	2.60163	-3.02172
				0.93266	0.292885	-0.539961	-0.650651	1.71806	-2.70439		2.99433	2.89285	-1.12901	-2.44353	-1.22718	-3.03765
				1.52171	0.749488	-1.42353	-1.39341	2.79798	-3.13221		-2.69981	-2.89848	-0.93266	0.161863	-2.99433	-0.84873
				-2.79798	-2.48112	-1.91441	-2.32642	-2.60163	-1.85846		-0.343612	-0.429074	-0.147262	-0.286034	-3.09251	2.51179
				1.52171	0.504546	2.20893	2.14922	-2.79798	-1.75697		-2.79798	3.08571	-0.638136	-0.154968	0.638136	0.95299
				-2.11076	-1.81399	2.40528	2.23362	-2.69981	-3.09749		2.01258	1.51452	2.20893	1.22015	-0.441786	-0.252157
				2.50346	2.43524	0.147262	0.445486	-2.20893	-2.41347		-1.12901	-0.906068	0.245437	-0.419681	-0.539961	-0.593093
				0.638136	0.258965	-0.343612	-0.387565	-3.09251	3.07303		0.93266	0.397079	0.736311	1.10163	-1.52171	-0.676691
				2.30711	2.5274	2.11076	1.97279	1.12901	0.847672		0.0490874	-0.322961	-0.147262	-0.138895	1.71806	1.26097
				-1.12901	-1.30105	-1.52171	-1.26692	-2.99433	2.09748		-2.40528	-2.872	2.99433	-0.574867	2.79798	3.08434
				0.736311	0.635896	0.638136	-1.89488	-2.11076	-2.53726		0.147262	0.230892	-2.11076	1.52602	-2.60163	1.83961
				2.89616	2.96368	-0.343612	-0.684853	-1.71806	2.05823		0.343612	-0.339863	0.147262	0.122413	-2.89616	0.683768
				0.147262	-0.218317	1.03084	0.508253	-1.52171	-2.52901		2.01258	2.69083	2.99433	2.58067	-0.441786	3.05477
				-0.834486	-0.322627	2.89616	-0.718756	0.638136	0.44574		1.32536	1.43628	-0.539961	0.991308	-1.03084	-1.56575
				-2.30711	-1.31265	-1.42353	-1.18051	-3.09251	-2.11141		-1.22718	-2.15543	0.638136	1.17421	2.01258	1.25119
				-0.0490874	0.0240579	-1.22718	-0.865352	-1.32536	-1.36024		-2.99433	3.08114	1.71806	1.97557	1.42353	1.45661
				0.343612	0.845288	-1.71806	-0.609036	-2.30711	-0.957375		-2.40528	-1.32071	-2.99433	0.891801	0.245437	-1.57267
				-1.61988	-1.88352	2.40528	-2.69551	-1.32536	1.09743		-2.40528	-1.02739	-2.40528	-0.644177	-0.245437	-0.900985
				-1.81623	-1.60488	2.01258	2.04251	1.52171	1.03825		-2.40528	2.96285	-2.20893	-1.17405	1.81623	0.595828
				-1.52171	-1.86117	0.441786	0.3016	1.61988	1.91274		-2.60163	-2.74078	-1.32536	-1.45418	0.638136	2.05949
				-1.91441	-1.47951	3.09251	-2.62163	-2.11076	2.0031		-1.71806	-2.1671	-2.60163	-1.64042	2.60163	3.03145
				-1.52171	-2.06534	2.11076	1.81958	2.99433	-1.24662		0.638136	0.81603	1.03084	0.770064	-1.91441	-1.86359
				2.89616	3.05696	-1.03084	-1.15856	-2.40528	0.347766		-2.69981	2.27762	2.60163	1.02264	-1.03084	-2.17122
				0.245437	0.216458	-2.69981	0.51036	-2.99433	-0.4035		-2.79798	-2.98916	-1.22718	-1.30115	2.40528	0.459383
				2.79798	2.6708	0.147262	-0.748795	-1.12901	0.0207571		-1.81623	-1.2307	1.81623	1.8037	-1.32536	0.666415
				2.50346	-3.00212	2.11076	2.116	2.60163	2.97172		1.61988	1.40175	-1.12901	-0.891982	2.89616	2.99543
				2.69981	3.1063	0.343612	-0.802133	-2.11076	-2.71079		1.42353	0.558501	2.40528	2.99795	-0.147262	0.0842669
				0.93266	0.442076	-2.20893	2.09387	0.441786	-1.01405		0.736311	0.893811	-1.71806	-1.50694	-2.60163	-2.13146
				2.99433	-3.12792	-0.245437	-0.455821	-2.69981	-2.63059		0.736311	0.712203	-2.89616	0.980361	-1.03084	-0.681565
				-1.91441	-2.1727	1.91441	2.19072	0.638136	-2.49304		-0.147262	0.0495039	2.99433	3.13997	-0.441786	-0.524193
				1.12901	0.557871	1.71806	1.94316	-0.343612	-0.118937		2.11076	2.18085	-1.03084	-1.41549	-3.09251	2.08339
				-1.52171	-0.977079	-0.539961	-0.821909	-1.22718	-2.85106		0.245437	-0.125286	2.20893	2.19983	1.61988	1.9836
				-2.89616	-2.94885	2.69981	2.20671	-1.03084	2.89209		0.834486	0.565153	2.30711	1.89504	-0.147262	-0.0742192
				2.69981	2.90401	-2.40528	-1.11309	-1.81623	-0.500197		2.99433	2.89496	-0.0490874	0.831535	1.32536	1.53516
				-2.20893	-2.18917	-2.99433	-1.20811	-1.61988	-2.29858		1.81623	1.78522	-2.60163	-0.0555142	-1.03084	-1.08458
				2.79798	-3.05016	-0.93266	-1.09013	-0.343612	1.97318		1.52171	2.01542	2.79798	2.87282	0.343612	-0.110541
				2.69981	2.46586	0.245437	-0.233638	1.52171	1.89534		-0.638136	-0.750222	-0.0490874	-0.520164	-0.343612	0.0158335
				0.638136	0.381804	1.12901	-0.017852	0.834486	1.65866		1.91441	1.92001	-1.91441	-0.528743	-1.81623	0.767224
				2.69981	2.69819	2.40528	1.82376	1.22718	-2.44783		2.89616	1.88147	-0.441786	-0.104067	0.539961	1.2527
				-2.30711	-2.33518	-3.09251	-3.05902	-0.0490874	-0.647614		-1.32536	-2.18567	-1.61988	-2.23376	1.61988	-3.03951
				1.91441	2.08242	3.09251	-1.58054	1.52171	2.54684		2.79798	2.78535	2.11076	-0.511138	-1.32536	-1.35329
				-3.09251	3.09346	-1.52171	-1.02334	0.539961	-2.12884		-1.61988	-1.44995	2.60163	2.80022	1.91441	-0.87755
				-0.245437	0.145271	-2.89616	-1.30958	-0.441786	-1.94502		-1.32536	-1.20116	0.0490874	0.282399	1.22718	1.49815
				-0.539961	-0.338684	-3.09251	-2.78265	0.638136	-0.601471		-1.22718	-1.32278	2.79798	1.05297	2.89616	-0.04116
				0.834486	0.779851	-1.12901	-1.18691	2.50346	-0.44217		2.89616	-2.56865	-1.12901	-0.935866	-2.20893	-1.80268
				1.32536	1.63628	2.79798	2.24797	-1.03084	1.93574		-1.71806	-1.85721	-2.89616	2.69571	1.71806	0.198023
				-2.69981	-2.91112	1.61988	2.14881	-2.11076	-2.48501		-1.42353	-1.64154	2.11076	1.64932	-2.79798	2.91134
				-0.93266	-1.10539	-2.11076	-1.34796	-2.20893	2.98636		0.539961	0.470147	0.147262	0.725954	-1.42353	-2.26245
				1.81623	2.2851	2.69981	-1.88376	-1.42353	2.09568		2.69981	2.8004	2.50346	2.80385	0.0490874	0.938839
				-0.736311	-0.530511	2.20893	1.9592	-3.09251	1.55531		-1.03084	-0.648054	0.441786	1.09997	-2.50346	1.50458
				-2.69981	-2.90291	0.93266	-0.610293	-1.91441	-2.45799		-1.03084	-1.08531	2.69981	-3.12199	0.343612	-0.169722
				-2.79798	-2.46686	1.03084	0.482786	1.03084	1.24764		2.50346	2.20143	2.99433	2.70134	2.11076	1.97563
				1.32536	1.10011	0.736311	0.489499	-1.12901	-0.831592		2.01258	1.52314	-2.99433	2.72159	2.50346	-0.0250058
				-2.40528	-1.92703	-0.0490874	0.227531	-0.245437	-0.969179		0.638136	-0.0636768	-2.60163	2.65633	-1.32536	-0.827348
				1.71806	0.968094	0.736311	0.206851	0.245437	-3.0811		0.93266	0.336289	1.22718	1.26302	2.60163	0.669584
				-2.79798	-2.13876	0.0490874	0.306192	1.52171	-0.808498		-0.539961	-0.77804	2.30711	-3.04923	-2.69981	2.3917
				0.93266	0.470797	0.93266	1.10069	-0.638136	-2.03882		-0.638136	-0.186461	2.11076	2.84077	-0.539961	-0.179334
				1.81623	2.28623	-0.638136	-0.279124	-1.61988	-2.14628		-2.11076	-1.78849	1.42353	-0.182495	-1.22718	-1.14017
				0.834486	0.896563	-1.32536	-0.561093	0.245437	-1.15652		1.81623	1.76508	1.81623	1.55067	2.20893	1.31799
				0.736311	0.678178	2.89616	2.64684	-2.01258	-2.40227		-3.09251	2.56746	2.50346	2.10521	0.93266	1.18285
				-0.147262	-0.0615934	2.11076	1.55039	0.441786	-3.07126		-0.834486	-0.666574	-0.638136	-0.222525	2.40528	3.06804
				-2.50346	-2.25527	2.40528	2.31386	2.20893	1.91029		2.50346	2.33145	-0.0490874	0.763475	-1.52171	0.384986
				-1.71806	-1.86402	1.03084	0.190827	-0.343612	-0.287923		0.0490874	-0.037925	-1.22718	-0.856358	1.61988	1.44746
				-1.42353	-1.34817	-1.71806	-1.62536	-0.147262	-1.1686		-0.638136	-0.704809	-0.93266	-0.960027	2.30711	0.748858
				1.22718	1.12149	1.91441	1.95711	-1.91441	2.03961		1.03084	0.444047	2.20893	-2.18698	-0.0490874	0.183671
				1.91441	2.24319	0.441786	-1.0117	2.01258	1.92019		-3.09251	-3.03678	-0.93266	-0.849876	1.03084	2.69442
				2.50346	2.6534	-0.736311	-0.568585	2.50346	-1.21324		3.09251	2.98983	-0.441786	-2.57829	1.81623	1.73232
				2.79798	2.68225	-1.52171	-1.90693	0.0490874	-2.00175		0.93266	0.852609	-1.32536	-1.14242	-1.52171	0.67879
				-3.09251	-2.92057	-1.81623	-1.45491	-2.99433	1.58435		-2.60163	2.97048	2.30711	2.88954	0.93266	1.19001
				0.245437	0.040231	1.71806	0.776925	-2.79798	1.56292		0.245437	-0.349702	0.245437	-0.237655	0.539961	0.369273
				2.50346	3.07753	-3.09251	-1.99837	2.20893	1.97634		-1.81623	-1.35916	1.12901	1.59219	1.03084	2.52459
				1.32536	1.02795	1.12901	-0.617725	-0.0490874	0.0121057		2.99433	-3.13799	-1.71806	-2.23986	-0.638136	2.56313
				2.30711	2.59476	2.11076	2.06801	0.0490874	1.93049		1.32536	1.35409	1.71806	-0.0561676	1.52171	2.3281
				1.91441	1.86805	-0.539961	-0.387406	3.09251	-2.02621		2.69981	2.82601	-2.50346	-1.37823	0.736311	0.487628
				0.736311	0.413504	-0.147262	-0.119621	-0.245437	0.675551		2.40528	2.38716	-1.12901	-1.15037	1.61988	-2.92377
				-2.89616	-3.10881	-0.638136	-0.242146	2.69981	-2.71199		-2.11076	-1.18292	0.736311	-0.0731421	1.22718	1.50646
				2.30711	2.26789	-1.42353	-0.900482	-2.30711	0.77208		-1.61988	-2.18679	0.245437	-0.526777	2.30711	2.21336
				0.638136	0.103672	-2.60163	-1.2969	2.79798	3.03443		1.12901	1.19432	2.11076	2.26148	-1.91441	-1.97623
				1.61988	0.994079	1.61988	1.32716	2.30711	1.58316		-0.245437	-0.0196789	3.09251	2.78916	0.245437	-1.85648
				1.52171	1.64109	2.30711	2.02065	0.441786	0.861095		-0.736311	-1.29214	1.22718	1.02579	2.30711	1.25207
				-1.42353	-1.39163	-0.343612	-0.651722	-1.52171	-1.93055		-2.69981	-3.11369	-1.52171	-3.11795	2.69981	0.843808
				2.99433	2.72258	-2.50346	-1.08829	1.12901	-1.58069		1.32536	0.983186	-2.20893	-1.51692	-2.79798	-1.2854
				1.22718	1.42653	-2.69981	-1.33607	-0.93266	-1.2977		-1.03084	-0.880683	0.147262	-0.107441	0.147262	0.824094
				-2.30711	-2.37139	-1.81623	-1.30174	-2.30711	2.43633		2.99433	-2.1812	0.539961	-0.881257	-0.343612	2.62733
				0.441786	0.13255	1.03084	0.210506	1.91441	1.70293		-2.79798	-2.93776	-0.245437	-0.46222	0.93266	0.845386
				-0.638136	-0.706131	-1.03084	0.738872	1.22718	0.613717		-1.32536	-0.842883	-1.42353	-1.48066	-2.01258	-1.98414
				-1.52171	-1.45209	-1.32536	-1.08613	-1.81623	-2.61613		-1.12901	-0.791145	-2.89616	-1.75241	-1.12901	-1.11681
				0.539961	0.191163	2.60163	-1.45283	1.12901	1.24125		-2.40528	-3.04082	0.245437	0.204304	1.42353	2.54381
				-2.50346	-2.47903	2.40528	1.92612	0.539961	-1.87809		1.32536	1.08362	-2.30711	0.366311	2.60163	2.81269
				-0.441786	-0.104817	1.91441	1.91637	-1.03084	-2.63645		1.71806	1.76263	2.11076	1.34475	-0.245437	0.256581
				1.12901	0.962996	1.61988	0.3706	-1.71806	1.83554		-1.71806	-1.80033	-1.61988	-1.66163	-1.32536	-0.111106
				0.539961	0.786549	0.736311	-0.628708	1.32536	-0.593272		-0.638136	-0.53039	-0.441786	-0.427558	-2.01258	-2.20636
				1.22718	1.30332	-3.09251	2.10054	0.0490874	1.39561		-1.12901	-0.917487	-2.79798	-2.29003	-0.539961	-0.972742
				2.40528	2.68088	2.99433	1.62869	2.99433	-2.5621		-1.32536	-0.9358	-2.69981	2.53999	2.69981	1.59719
				2.89616	-3.07418	-2.11076	-1.63298	-2.01258	2.07336		2.30711	1.71237	0.0490874	-0.143268	-2.30711	2.61908
				-1.52171	-2.23743	1.91441	2.0893	-3.09251	-2.96643		-2.69981	-2.45103	-1.03084	-0.923703	1.03084	1.07328
				2.01258	1.92642	0.245437	0.174734	1.71806	-2.65313		0.638136	0.862834	-2.60163	-1.11706	0.638136	1.10022
				2.50346	2.54746	0.638136	0.997946	1.61988	0.863101		-0.834486	-0.611608	2.79798	-0.959883	2.69981	0.187819
				1.32536	0.834366	0.93266	0.418565	2.79798	-1.36598		1.81623	1.59528	-2.30711	-2.21874	1.22718	2.03302
				-2.89616	2.80498	-2.30711	2.15427	-0.245437	2.24688		-2.99433	2.82558	-0.638136	-1.54092	-3.09251	2.87702
				-1.22718	-1.43188	2.89616	1.95745	-1.91441	0.0131186		2.50346	2.97234	0.736311	0.807598	1.32536	0.86715
				-2.60163	-3.01318	-1.42353	-1.20587	-1.22718	-1.99266		-1.03084	-0.88934	-0.834486	-2.40433	1.12901	1.26197
				-0.834486	-1.13128	-1.61988	-1.0737	-1.71806	-2.04315		0.539961	1.00119	-1.81623	2.06039	2.01258	-1.00632
				1.03084	0.743981	1.32536	1.93215	2.40528	2.24476		2.79798	3.1347	-2.79798	-2.0767	2.99433	-3.02146
				0.638136	1.02283	2.30711	2.02326	-0.638136	1.78997		-2.01258	-1.32271	1.22718	1.02504	2.99433	-2.52234
				0.441786	0.644892	-2.20893	-0.804305	-1.12901	-1.83743		1.61988	2.03444	-2.79798	0.00998528	0.245437	2.99565
				1.03084	0.952107	-1.91441	-0.46089	1.61988	2.04065		-0.245437	-0.572855	2.20893	-0.946189	-2.11076	2.9129
				0.638136	0.895827	1.42353	-1.39888	-2.89616	-0.926454		1.32536	1.04944	1.61988	1.97493	0.638136	0.520524
				-2.11076	-2.32541	3.09251	-2.01191	2.40528	2.09319		-0.147262	0.0231846	-1.12901	-1.52554	1.81623	1.07712
				3.09251	-3.13363	-0.539961	-0.705102	-2.40528	-1.61009		-2.89616	2.67178	0.0490874	0.3645	0.441786	-1.42334
				-0.441786	-0.487933	-2.79798	-1.67154	0.441786	0.123013		-0.0490874	0.808694	1.71806	2.44229	2.89616	-2.91726
				2.69981	-3.05052	-2.99433	2.32111	1.03084	-1.28911		1.81623	1.41981	2.99433	2.78585	-0.441786	0.410693
				1.52171	0.947994	2.20893	2.0862	-2.20893	0.251724		-2.60163	-2.08291	2.01258	3.00165	-3.09251	1.31579
				2.89616	2.71514	1.12901	1.00049	2.60163	1.04525		-2.50346	3.04582	0.0490874	-0.373438	-0.147262	-0.32395
				1.42353	1.54715	1.91441	0.110938	-0.638136	1.89289		0.834486	0.896961	-3.09251	1.64237	-3.09251	3.13162
				-2.40528	-2.65795	0.736311	1.0309	-1.42353	-1.77872		2.30711	2.56661	-0.834486	-1.25209	-3.09251	-0.351184
				-0.834486	2.36693	2.40528	2.29091	0.147262	0.367637		0.343612	-0.0548862	2.01258	2.05737	2.60163	2.66275
				-0.245437	-0.175952	1.52171	1.89278	0.343612	0.593977		-0.0490874	-0.227729	2.89616	0.187306	2.30711	1.4351
				2.50346	2.14842	-0.93266	-0.564793	1.12901	0.584957		-2.69981	2.9101	-3.09251	2.62465	2.20893	-0.332541
				2.11076	1.94135	-2.20893	-1.66014	2.20893	2.09233		0.736311	0.532138	1.42353	1.10649	0.343612	-0.510753
				-1.42353	-1.26678	-1.91441	-1.75059	2.40528	2.04369		2.69981	2.93042	0.638136	1.00736	1.91441	-0.534167
				2.89616	3.03657	-2.40528	-1.13194	-2.99433	-1.79731		1.22718	1.10176	0.834486	1.02123	2.01258	1.91188
				-0.539961	-0.972772	-2.79798	-1.25977	-1.52171	-3.00254		1.42353	1.47079	1.32536	0.557941	0.147262	-0.122233
				2.01258	1.78581	0.441786	-0.0543585	2.69981	-2.12174		-2.69981	-2.50292	0.441786	0.486217	-0.343612	-2.8917
				-0.343612	-0.316144	-3.09251	2.98109	0.343612	-2.34756		1.81623	2.09086	-1.12901	-0.986266	1.12901	-0.0210882
				0.539961	0.922382	-2.11076	-1.95388	0.638136	-2.07615		-2.89616	-3.08968	0.834486	1.55815	-2.30711	2.28461
				-1.71806	-2.09934	-0.638136	-0.508089	1.42353	0.316698		1.42353	1.38686	0.0490874	-0.0619833	-2.20893	-0.358962
				-0.736311	-0.427576	1.91441	1.90972	1.81623	1.4216		0.539961	0.242715	-1.03084	0.0949288	-1.81623	0.458277
				-0.834486	-0.942712	-0.147262	0.0307201	0.0490874	-0.57461		2.89616	2.71677	1.12901	1.61042	3.09251	0.0218045
				0.539961	0.224102	2.01258	1.68952	1.81623	1.99801		2.79798	3.0148	-1.32536	-2.18009	-0.147262	-2.92404
				-0.0490874	-0.18804	1.91441	1.53071	2.20893	-2.66795		-1.91441	-1.53566	1.12901	0.673803	-2.79798	-0.921167
				-2.99433	2.87008	-0.147262	-0.0948069	1.22718	1.96855		0.539961	0.622241	0.245437	0.661082	2.89616	-3.01746
				-0.834486	-0.410641	-1.71806	-2.65703	1.42353	-2.82918		3.09251	-3.07021	0.0490874	1.21902	-0.343612	1.28359
				-1.12901	-1.06945	-2.01258	-0.854652	2.69981	2.80712		3.09251	-2.84484	-2.20893	-2.41224	0.245437	0.390749
				0.736311	0.440414	-2.20893	0.0553362	0.834486	2.80756		0.343612	-0.518802	1.61988	2.38737	-0.834486	-0.79875
				-1.52171	-1.34339	1.91441	1.58181	-1.81623	2.1792		-1.71806	-1.43763	-0.0490874	0.0078099	0.93266	0.109699
				-2.89616	-2.63436	0.441786	0.741964	-1.71806	1.80408		-2.69981	-3.0575	2.11076	1.92387	0.441786	0.672204
				-1.42353	-1.6095	-2.50346	2.12041	0.343612	0.273755		-2.60163	2.77192	-3.09251	-1.20161	2.60163	2.31597
				-0.441786	-0.286794	-0.147262	-0.463866	0.539961	0.929526		-1.52171	-1.31981	0.638136	1.52339	-0.245437	-0.222382
				-0.343612	0.0266008	-2.50346	-2.39222	3.09251	-3.01074		2.79798	2.48224	2.40528	2.86569	-2.50346	2.31497
				2.30711	2.03597	0.147262	-0.111371	-2.60163	1.95151		-2.50346	-2.68851	-0.93266	-1.11722	1.81623	1.88508
				0.539961	0.937293	0.539961	1.56933	2.30711	-1.94173		-0.343612	-0.0190169	0.343612	0.838312	-1.12901	1.43584
				-2.79798	-2.97759	1.22718	0.582705	1.03084	2.02069		1.71806	1.31919	1.91441	1.92016	0.736311	-0.71718
				0.147262	0.0891619	-2.30711	2.24492	1.12901	2.37326		0.638136	0.725172	-2.60163	-3.09383	-1.03084	-1.52604
				0.539961	0.486968	0.0490874	0.442494	3.09251	1.88303		1.22718	1.39969	-2.69981	-2.53466	-1.42353	-0.943052
				-1.61988	-2.17391	0.93266	1.08272	0.147262	0.564141		-1.03084	-0.960751	1.81623	1.29114	-2.30711	-2.7085
				0.147262	0.699188	-3.09251	-0.782333	-2.89616	1.91242		-0.147262	0.0801559	-0.343612	-0.647843	1.42353	3.0329
				3.09251	-2.75889	2.69981	1.84151	1.42353	1.36172		-1.42353	-1.66619	-1.42353	-0.972089	-1.91441	-2.44201
				2.50346	2.73096	2.79798	-2.47507	-1.52171	-1.77093		-0.834486	-0.726183	1.91441	2.64432	-0.0490874	-0.345436
				2.40528	2.0869	1.81623	1.9477	-2.20893	-1.53089		-2.40528	-1.79272	0.441786	0.395128	1.03084	0.851944
				-2.69981	-3.12428	2.99433	1.20341	0.0490874	-0.309468		2.50346	3.03602	0.93266	1.39247	1.81623	2.65275
				1.91441	1.9767	2.30711	2.15698	2.20893	2.08425		-0.441786	-0.276006	-1.81623	2.27882	-2.60163	-0.646616
				-0.343612	0.0606705	0.147262	0.0620867	-0.441786	1.72087		1.03084	1.00579	-2.30711	-1.42579	1.32536	2.67853
				-2.69981	-2.70063	1.12901	0.848983	-1.03084	-0.488328		2.79798	2.15853	1.61988	1.4938	1.22718	1.03776
				1.61988	1.76106	2.60163	-1.4993	-1.52171	2.5297		2.99433	2.7858	2.60163	1.36284	-1.22718	-1.32298
				-1.91441	-1.12676	0.539961	0.593343	-1.22718	-1.90793		1.12901	1.1001	-1.22718	-1.60517	-1.91441	-2.9427
				1.52171	1.62182	-0.539961	-0.226057	2.30711	2.08971		2.89616	-3.05028	1.91441	2.03196	-3.09251	-2.89339
				-2.20893	-2.35965	1.32536	0.457483	-1.12901	1.32777		1.52171	1.55659	2.50346	2.0737	-1.91441	2.8368
				-0.736311	-0.60821	1.03084	-2.84403	-2.69981	-0.33682		0.93266	0.692957	0.0490874	0.150722	-2.99433	-1.74182
				1.32536	1.81634	-1.42353	-1.00556	-3.09251	2.14455		1.71806	1.15683	-1.52171	-0.305231	-2.01258	0.182275
				0.638136	0.819073	-1.81623	-1.48535	-0.539961	-1.17605		2.30711	1.87432	0.638136	0.272076	-2.11076	0.316489
				3.09251	-3.13493	-1.12901	-0.674804	-1.32536	-1.12029		1.91441	1.73641	2.50346	3.00147	1.81623	-1.70195
				1.03084	0.944886	-1.61988	-1.41694	1.61988	2.37446		-1.12901	-1.27989	2.11076	1.54802	-0.93266	-0.838702
				1.61988	1.25168	-2.79798	-1.5171	2.69981	-2.56743		-2.69981	-1.88692	1.12901	1.42594	0.736311	0.237599
				1.61988	1.03072	-1.52171	-1.05577	1.42353	1.27982		-1.61988	-2.30859	-1.71806	-1.33304	-2.11076	1.07489
				0.441786	0.0130096	0.0490874	-0.788354	0.638136	-2.36846		2.40528	2.42822	2.60163	2.54588	1.52171	-1.16924
				-1.91441	-2.00182	-1.61988	-1.07098	1.91441	-2.24119		-1.71806	-0.825853	2.79798	3.03698	1.71806	1.06289
				-2.99433	-2.13467	-1.32536	-1.08512	0.93266	-1.99398		-2.50346	-1.89174	-1.22718	-1.02331	2.40528	1.52369
				2.79798	-2.85642	2.30711	2.22632	-2.30711	0.753762		1.03084	1.02557	-1.22718	-1.27132	-2.40528	-0.979731
				-0.343612	-0.396355	1.91441	2.75019	-2.99433	-0.230671		-2.60163	-2.21089	-1.71806	1.15168	0.638136	-0.597407
				1.42353	1.30332	-0.0490874	-0.0971672	2.01258	1.34096		0.343612	0.0250739	-1.52171	-2.58044	-1.91441	2.0932
				-2.11076	-1.8078	2.99433	-2.76794	0.343612	0.418655		-2.30711	-2.14707	0.441786	0.381534	0.343612	0.672581
				1.71806	1.74716	-1.61988	-1.04165	-0.147262	0.301249		-2.01258	-2.52508	-2.20893	-3.09549	2.20893	2.07644
				-0.245437	-0.163024	-1.12901	-0.7475	-0.441786	-1.18826		0.638136	0.222566	0.147262	0.379575	1.42353	1.43821
				0.736311	0.361459	-0.93266	-1.06074	1.81623	-2.33171		1.61988	1.42491	2.01258	2.14237	2.11076	-2.56696
				-0.0490874	-0.0352062	2.11076	1.96216	-1.71806	2.22118		2.79798	2.73567	-1.52171	-2.11359	-2.99433	-3.1008
				-1.32536	-1.07836	0.736311	-0.862081	1.12901	-0.977163		-2.99433	2.33596	-0.441786	-0.00863916	-1.32536	1.60149
				-2.11076	-1.94749	-0.343612	-0.379255	0.343612	0.647388		0.343612	0.534907	-3.09251	-2.91636	-1.71806	2.7457
				-1.32536	-1.07751	-2.30711	-0.940526	0.539961	-0.837594		2.01258	2.82291	-0.638136	-2.41941	0.245437	0.684333
				-1.12901	-1.35844	0.441786	0.764343	2.69981	1.63503		0.736311	-0.186193	1.61988	2.58319	1.71806	1.11669
				-0.441786	-0.229368	-2.01258	-2.30095	-1.71806	-2.12911		-3.09251	2.38361	1.42353	1.83981	-1.03084	-1.1791
				1.81623	2.88696	-2.50346	-1.16566	-2.89616	2.47169		-1.32536	-1.23167	0.93266	1.3925	-1.52171	0.446807
				-0.539961	-0.832782	-1.81623	-1.58551	-0.834486	-2.54387		1.03084	1.00068	-2.30711	-2.38108	1.12901	1.12032
				2.60163	2.48295	2.99433	-2.96508	1.61988	0.42033		1.61988	1.18055	-0.147262	1.00592	-2.50346	-1.82827
				-0.0490874	-0.334908	1.91441	1.52994	2.30711	-2.5539		2.11076	1.12836	-2.69981	-2.24817	-2.99433	0.0819949
				2.69981	-3.0001	-2.01258	-1.19369	1.52171	1.15616		1.42353	1.02326	-0.147262	-0.202996	2.01258	0.741445
				-0.93266	-0.565156	-1.32536	-1.29342	0.343612	2.98093		1.52171	1.14229	-0.834486	-0.808854	-0.441786	-0.537281
				2.50346	2.68044	-2.60163	-1.13382	2.50346	2.09099		3.09251	-1.79583	-3.09251	0.624109	2.30711	1.69581
				0.736311	0.729843	-0.245437	-0.630072	1.03084	1.28679		0.93266	1.28811	-2.79798	-2.16359	-0.638136	0.0450187
				-2.50346	-1.3924	2.20893	2.54165	-2.20893	-2.29916		-1.81623	-1.48932	-1.52171	-2.00322	-0.147262	-0.949204
				-1.81623	-2.32033	2.79798	-2.73446	-2.99433	-1.47613		1.32536	1.05702	2.01258	3.02652	-0.638136	-0.724167
				0.638136	0.839169	0.441786	0.534606	-1.42353	1.02728		-1.81623	-1.23269	0.834486	0.897496	2.69981	1.30107
				2.20893	1.83063	1.91441	1.76004	0.539961	0.18262		1.22718	0.195104	-1.03084	-1.0171	-2.60163	0.934486
				-2.40528	-2.51504	2.40528	1.65992	0.441786	-0.0198289		0.0490874	-0.738335	1.71806	1.66228	-2.20893	-2.49739
				3.09251	-2.39736	0.539961	1.13336	0.834486	0.696967		0.93266	0.408025	1.91441	2.78602	3.09251	2.3691
				-2.60163	-2.36028	0.147262	0.127112	0.245437	-0.595398		-2.60163	-1.92229	2.50346	2.27524	-0.93266	-0.419933
				2.89616	2.89602	0.539961	-0.107526	3.09251	-2.78849		1.32536	1.12097	2.69981	2.62103	2.40528	-2.02516
				-2.50346	-2.16336	0.147262	-0.0968826	0.147262	-2.89646		0.343612	0.0427922	-0.343612	0.109636	-2.20893	2.39731
				-0.736311	-0.221742	0.539961	0.0951872	-2.40528	-1.76478		2.69981	2.50754	2.89616	-3.05445	1.12901	1.39955
				-2.30711	-2.05995	1.52171	0.0389096	1.71806	-1.72018		2.60163	2.09927	-0.147262	0.348926	2.89616	-0.788058
				-2.01258	-1.6042	1.71806	1.59363	-0.539961	-1.54267		-2.89616	2.87689	-2.40528	2.97436	0.441786	0.0859951
				-2.11076	-1.43818	1.03084	0.201778	1.22718	0.901604		1.81623	1.7471	2.99433	1.27526	2.89616	2.35321
				-2.01258	-1.89559	2.79798	-2.70915	0.539961	2.40575		2.79798	2.63389	-0.343612	-0.486516	-0.147262	0.25546
				-0.539961	-0.279674	-3.09251	-1.56736	3.09251	-1.07289		2.20893	2.53854	-2.50346	-2.30983	0.343612	0.0223534
				1.61988	2.26763	0.638136	0.219697	1.32536	0.953656		-1.03084	-1.07199	-1.22718	-0.507576	0.638136	1.01956
				2.89616	2.59923	2.69981	-2.68822	-3.09251	-2.17043		-0.343612	-0.717372	1.42353	0.179686	-0.736311	-1.06826
				-0.0490874	-0.311571	0.93266	1.04881	-2.40528	-2.68824		-2.89616	2.77864	-0.0490874	-0.100834	-1.32536	-2.211
				0.343612	0.119548	-2.30711	-1.63409	0.0490874	-1.19571		1.91441	1.75741	1.03084	1.11556	-1.42353	2.70985
				-1.32536	-1.97489	-2.79798	-0.158232	-1.22718	1.21121		1.22718	1.17076	-1.52171	0.175645	-0.834486	-1.44616
				-1.52171	-1.52737	2.79798	-2.29207	-2.20893	-2.48911		-2.30711	-2.12762	-2.50346	-3.07765	2.50346	2.63398
				0.638136	0.584912	-0.834486	-0.956422	2.20893	2.02464		-2.79798	2.58492	-2.40528	-2.25921	2.60163	1.29725
				-0.0490874	0.124862	-1.12901	-0.726409	-2.69981	1.88009		2.11076	2.04685	-1.42353	-1.45568	2.20893	1.6738
				-2.69981	-2.28933	-1.52171	-1.54375	0.0490874	0.167455		2.50346	2.76483	-2.69981	2.03967	0.638136	0.53433
				1.22718	1.13866	1.12901	1.49157	-1.61988	0.36304		2.50346	1.90672	-0.736311	-1.06586	0.147262	-1.1988
				0.736311	0.454345	2.40528	1.75114	0.343612	1.07169		1.03084	1.11757	-1.03084	-1.31227	-2.69981	-1.66034
				3.09251	2.61449	-2.50346	-1.84825	2.79798	-1.86395		3.09251	2.88169	-1.71806	-2.26792	-1.91441	-3.07115
				-2.40528	-1.97339	-3.09251	-2.29381	1.42353	-2.96933		-1.71806	-1.61809	-1.71806	-2.25398	1.91441	-0.229973
				-1.12901	-1.52703	2.11076	2.03235	2.20893	-2.54429		0.0490874	-0.0660599	-1.32536	-1.32773	0.736311	2.12565
				-1.12901	-1.03133	2.60163	0.791475	-0.638136	-1.59614		-2.89616	3.08421	0.245437	0.0404958	1.32536	2.48887
				1.52171	1.33747	-1.61988	-0.341054	2.20893	2.23766		-1.61988	-1.60433	-0.245437	0.905084	0.147262	0.115194
				2.69981	2.74492	0.93266	0.635008	-3.09251	-2.42854		2.69981	2.575	-0.834486	-0.910455	-0.343612	2.79574
				3.09251	2.87222	0.539961	-0.0766396	-0.539961	-2.1257		3.09251	-3.05055	0.441786	-0.601486	2.40528	2.22547
				-1.22718	-1.51632	-0.539961	-0.382096	3.09251	-2.69235		-2.11076	-2.00576	-1.81623	-1.90207	-2.40528	-0.306477
				1.61988	1.65664	1.52171	1.69014	2.01258	3.08121		-1.52171	-2.88636	1.22718	1.01429	-2.50346	2.17751
				0.0490874	0.301117	0.0490874	0.0747117	2.60163	-2.67233		0.343612	0.238702	-2.40528	-3.07294	2.89616	-0.253145
				-1.91441	-2.45997	-0.736311	-1.02752	-0.147262	0.545968		-0.343612	-0.313582	-1.81623	-2.43891	-0.638136	-0.119631
				1.52171	1.59395	0.343612	-0.2652	0.736311	1.01281		-2.89616	2.91225	-1.81623	-3.13429	2.69981	2.82873
				-0.441786	-0.0219302	-2.30711	-1.60459	-0.736311	-0.43302		-0.539961	-0.329278	0.93266	2.25085	2.11076	-1.48381
				1.52171	1.95246	2.20893	2.04267	0.736311	-2.68508		-1.81623	-1.80448	-1.91441	-2.44738	1.81623	-0.363623
				1.12901	0.913867	-2.69981	-2.14284	0.638136	1.15905		-0.736311	-0.474785	-2.69981	2.92208	0.0490874	0.166569
				-1.81623	-2.3187	1.12901	0.904701	-0.441786	1.21422		0.343612	0.71773	-0.0490874	0.55412	-2.11076	2.81831
				-0.441786	-0.36054	2.79798	-1.24109	-1.91441	-2.21505		-0.539961	-0.472341	2.50346	2.67984	2.01258	1.80476
				-2.20893	-2.14607	-3.09251	-2.28372	0.539961	1.02956		2.20893	1.78916	-1.42353	-0.932708	-0.93266	-1.35235
				-0.343612	-0.134686	2.99433	2.79213	0.441786	1.96038		-0.539961	-0.714489	-0.441786	0.0156236	0.0490874	0.21146
				0.343612	0.406478	-2.99433	-2.74006	-1.91441	1.09087		2.01258	1.2272	-0.638136	-0.830551	2.69981	0.895282
				2.89616	2.59492	-1.03084	-0.78262	2.20893	2.00446		1.22718	1.19038	-1.71806	-2.49207	-1.42353	1.46259
				-0.147262	0.0626829	-1.42353	0.706236	2.50346	2.06825		1.81623	2.56656	2.01258	1.46388	0.245437	-0.747195
				-1.12901	-0.723444	0.638136	0.127212	2.60163	-2.81022		1.81623	1.24612	-2.20893	-2.34809	1.03084	-3.13036
				-0.147262	-0.077159	-2.30711	-2.53006	2.01258	1.97293		0.93266	0.75766	-2.30711	-2.52019	-1.03084	-0.921523
				0.539961	0.09316	0.245437	-0.00652844	0.834486	1.43161		-2.11076	-1.88682	1.61988	-2.76539	-0.539961	-1.31075
				-1.12901	-1.38811	-1.42353	-2.71124	-2.99433	-2.0729		0.539961	-0.0434227	-2.79798	-2.42218	-0.736311	-1.46531
				-2.01258	-1.89707	0.638136	0.155833	-0.343612	2.63664		-1.52171	-2.02508	0.441786	0.0302491	-0.245437	0.215203
				-1.12901	-1.29736	-2.50346	-2.47262	0.245437	-0.242967		2.20893	2.02167	1.42353	0.88043	-1.12901	1.21611
				1.12901	0.759054	2.01258	2.19113	2.79798	-1.62705		-1.42353	-1.27143	0.736311	0.822341	-0.834486	-1.43897
				-2.30711	-2.89732	1.81623	0.767866	2.01258	1.5878		3.09251	2.85259	2.60163	2.00944	2.50346	1.09478
				-1.32536	-1.54144	2.01258	1.8073	1.22718	1.39833		3.09251	2.8944	0.245437	-0.517652	3.09251	-3.10148
				-2.60163	-1.38885	-2.11076	-0.512593	0.441786	-1.96545		2.89616	2.9819	-1.61988	-1.20895	-0.441786	-0.591535
				0.441786	0.472727	2.30711	1.69357	-0.441786	-0.438951		0.245437	0.123822	0.245437	-0.292238	1.03084	1.07565
				-1.32536	-1.72958	1.81623	0.384262	-2.20893	-1.06067		0.0490874	-0.184933	-1.91441	-2.07994	-2.79798	1.1356
				1.22718	0.26789	-0.736311	-0.410234	0.834486	0.833269		-2.01258	-1.84024	1.52171	2.49016	1.12901	1.55483
				0.147262	0.202693	-1.22718	-1.32911	2.60163	-1.93179		-1.61988	-0.858341	2.99433	3.06911	2.79798	-1.56044
				-1.71806	3.05326	-1.81623	3.13505	-1.03084	-3.12685		3.09251	2.93383	0.834486	-3.12774	1.12901	0.968598
				-1.22718	-0.826913	-2.69981	2.2825	-1.81623	-2.63919		1.22718	1.50855	-0.539961	-2.71624	-1.03084	-2.27171
				-2.69981	-2.58553	2.40528	1.57462	0.441786	0.709603		1.52171	1.54122	1.91441	0.539144	0.0490874	0.789871
				2.40528	2.52818	2.99433	-1.31378	1.91441	2.69929		0.736311	0.0681753	2.20893	1.1501	1.32536	2.01408
				1.03084	0.420024	0.245437	-0.0688571	1.52171	1.85762		-2.50346	-2.6579	-2.11076	-2.12989	-1.32536	-1.01385
				-1.22718	-0.838588	2.11076	2.00763	-2.60163	2.15272		-2.60163	-1.13876	-1.42353	-2.61626	-2.11076	2.68271
				-2.01258	-1.98176	1.52171	1.94386	-0.834486	1.02546		-0.441786	-0.515588	-1.12901	-1.66336	-2.89616	2.1318
				3.09251	3.11093	-0.93266	-1.24967	0.736311	1.58842		1.81623	1.2912	2.50346	1.48088	2.79798	-2.75971
				-2.60163	-2.34539	-0.147262	-0.368725	-0.147262	-2.98633		-2.11076	-1.94133	-1.22718	3.0147	-1.91441	0.971041
				-2.99433	-3.13679	1.71806	0.940756	3.09251	-1.24789		1.61988	2.66101	1.22718	1.08959	-2.20893	2.9437
				0.93266	1.3377	0.0490874	-0.640554	1.91441	1.97835		-0.736311	0.754008	2.69981	2.86471	0.539961	0.29813
				2.20893	2.38158	0.343612	-0.077509	-1.03084	-1.92018		1.32536	0.581086	0.736311	0.879821	0.147262	-3.13796
				-2.11076	-1.58541	-2.89616	-2.33899	2.40528	-0.808776		1.03084	0.920234	1.71806	-2.56027	1.52171	2.09737
				2.01258	2.03852	2.79798	0.925928	-2.40528	-2.14046		-0.441786	-0.592222	-1.81623	-2.02848	2.01258	2.59207
				-1.03084	-0.581092	-1.91441	-2.01251	1.71806	2.17878		-2.20893	-2.01828	-2.01258	-2.5062	0.147262	2.12268
				-1.52171	-1.68441	-0.441786	-0.36406	2.60163	-2.87813		-0.93266	-0.452119	-2.50346	1.42585	0.441786	-0.00471196
				2.50346	2.50802	2.69981	2.08496	1.71806	1.66576		-2.89616	2.47541	1.81623	1.46555	-1.12901	-1.542
				-1.42353	-1.44982	2.11076	2.04169	-2.01258	1.95327		-0.539961	-0.691479	2.40528	2.33764	-0.343612	1.15748
				-2.40528	-2.65861	1.42353	1.29261	0.343612	1.91144		3.09251	-2.83464	2.60163	-2.91256	1.03084	-0.0180775
				1.32536	1.92719	1.52171	1.11709	1.81623	-0.437919		-2.79798	-3.09058	0.147262	0.711362	-1.22718	-1.61189
				1.03084	1.13284	-2.69981	-2.07883	1.32536	-1.93563		-1.03084	-1.08266	2.79798	2.00114	-2.20893	-2.58849
				-2.79798	-1.66282	-1.32536	-1.71475	1.61988	1.22863		2.89616	2.51588	-2.01258	2.68562	-1.42353	-2.75052
				1.81623	1.85617	0.834486	0.770646	-0.147262	0.678044		1.03084	1.20755	-2.69981	-2.47325	-1.42353	-2.59821
				1.42353	0.969266	0.539961	1.13708	1.12901	1.56526		-0.343612	-0.0909835	-1.52171	-1.93628	0.539961	-1.15833
				-2.99433	-2.72905	2.69981	2.25938	1.52171	-1.43834		0.93266	0.89806	2.01258	1.86195	2.40528	-1.9993
				-2.79798	-1.46845	1.61988	2.03919	-0.441786	1.78594		-2.11076	-1.3089	-2.69981	0.0295512	-2.99433	-1.99715
				-1.12901	-0.841075	-2.69981	-2.75433	-0.638136	-0.635928		-1.12901	-1.15437	1.61988	-2.98721	-1.03084	-1.19929
				-3.09251	2.9164	2.30711	1.95874	-3.09251	-1.71592		3.09251	3.00813	0.343612	-0.0558265	2.79798	-2.33063
				-2.50346	-2.46685	-2.30711	-1.7475	2.89616	-1.28936		-1.81623	-1.70696	-0.441786	-1.44815	0.441786	-0.117245
				0.736311	0.741968	2.69981	-2.15568	2.89616	-1.7485		-1.12901	-1.42186	0.834486	0.770207	-0.539961	-0.763288
				-1.12901	-1.07826	-1.91441	0.980404	-1.22718	-1.02786		2.01258	2.28621	0.245437	-0.143243	2.79798	2.27478
				1.42353	0.518038	1.32536	-0.976695	-0.245437	2.04696		2.89616	2.21894	-0.638136	-0.176867	-0.834486	-0.86631
				1.81623	2.10172	-2.60163	0.445714	-0.638136	-1.58876		0.93266	2.30649	-0.638136	-0.460969	0.93266	0.524785
				1.22718	0.666725	3.09251	1.61959	2.50346	-1.65936		-2.50346	-2.72674	-0.736311	-0.780804	-2.69981	-2.67885
				-3.09251	-2.62855	-1.22718	-0.80123	-2.79798	-2.14455		2.30711	1.24957	2.50346	2.53624	-1.81623	2.17766
				-2.89616	-2.31713	2.60163	2.04665	-0.736311	-0.608142		1.32536	1.95131	0.736311	1.01534	2.79798	0.175507
				1.22718	1.01671	0.736311	-0.689641	-1.52171	-0.541876		0.93266	0.605796	-2.69981	2.91789	-1.03084	1.29889
				-0.834486	-1.02631	-2.50346	-1.75133	2.89616	2.15641		1.61988	1.62805	1.12901	1.0952	-1.32536	-0.971048
				2.89616	-3.07481	1.03084	1.13696	3.09251	-2.82424		-2.89616	-2.32217	-1.71806	-1.92712	-0.638136	-0.677104
				-0.539961	-0.697434	1.81623	1.40688	-1.61988	0.0931079		-0.0490874	0.0210847	-1.91441	2.69588	2.79798	2.81485
				2.30711	2.3032	0.441786	1.03523	2.20893	2.08562		-1.22718	-1.11709	0.638136	0.467367	0.638136	0.555436
				2.89616	2.57816	2.50346	2.33815	-2.40528	1.54717		-2.01258	-1.69639	-2.50346	-2.19682	-2.89616	-2.22296
				1.42353	1.21471	0.147262	0.0656491	2.50346	1.88555		-1.32536	-1.87969	2.89616	2.76334	-1.91441	-3.00061
				-2.01258	-2.04159	-2.11076	-0.91069	-0.441786	1.80211		2.69981	2.62788	-1.52171	-2.56518	-1.42353	1.61585
				1.03084	0.336554	1.42353	1.76483	0.147262	0.9251		1.22718	0.365452	0.343612	0.672749	-2.11076	1.30265
				0.736311	0.375038	2.40528	1.79034	1.81623	1.49778		-0.441786	-0.971037	-0.539961	-2.06889	1.03084	0.504972
				-2.20893	-1.34422	1.22718	-0.01183	-0.343612	-0.680332		-0.638136	-0.877212	2.99433	-3.13956	-0.834486	1.60848
				1.61988	1.1351	-0.0490874	0.359247	0.245437	2.17621		0.539961	0.215907	1.12901	0.426238	1.42353	1.27009
				-1.32536	-2.30605	-1.32536	2.45092	3.09251	-2.79407		-0.0490874	0.268475	-0.539961	-0.408149	-0.638136	-1.1386
				0.441786	0.613325	1.22718	0.85261	-1.81623	0.21957		-1.03084	-1.04203	1.52171	1.6121	-0.147262	2.5984
				2.89616	2.69854	1.81623	0.585536	1.12901	-3.05345		-2.99433	2.93254	-0.147262	-0.306702	2.60163	2.54665
				-0.147262	0.361563	2.79798	-2.85548	1.42353	-1.11838		0.245437	0.0335936	1.61988	0.941635	2.50346	1.73874
				1.91441	0.388777	-1.61988	-1.91678	-2.69981	2.29734		2.60163	-2.6611	-1.81623	-1.75386	0.736311	0.657775
				-1.32536	-1.23501	2.30711	2.10699	-0.539961	-0.678174		0.343612	0.551886	-2.99433	1.31891	2.50346	-2.50211
				1.42353	1.8209	-0.343612	-0.0870679	-1.61988	1.63702		0.147262	-0.413703	2.11076	2.08163	-0.539961	-0.428694
				-1.52171	-1.38167	-2.40528	-0.678517	2.11076	1.96599		2.89616	-2.99313	-0.245437	-0.855929	-2.50346	-1.60727
				-0.147262	-0.0362211	-0.147262	0.073898	2.11076	2.6212		2.01258	2.35032	1.22718	0.49212	1.91441	2.47526
				0.834486	0.928656	-0.147262	-0.163002	-2.11076	2.08712		1.81623	2.73515	0.147262	0.0620627	-2.89616	-3.05205
				-1.91441	-1.87569	0.147262	0.272193	-0.638136	0.65676		-2.79798	3.04837	1.81623	-2.84192	-2.60163	2.66602
				-1.12901	-1.92578	1.61988	1.92932	-2.20893	1.83572		2.89616	1.39844	-0.834486	-0.797656	2.60163	-2.04593
				2.60163	2.93817	0.539961	-0.0346868	-2.99433	-2.27521		-1.42353	-1.29648	-0.834486	-0.723333	0.834486	0.172849
				1.32536	1.96548	1.61988	1.22903	-0.736311	-1.87352		0.343612	-0.266551	-2.79798	-2.5584	2.11076	2.3506
				-2.79798	-2.57904	2.40528	0.30474	-0.93266	-2.66867		1.71806	1.14407	-2.11076	-2.1177	-0.245437	0.545414
				0.638136	0.213911	-0.93266	-0.351262	0.638136	-0.91871		-2.60163	-1.26352	1.32536	0.919852	0.638136	0.683061
				-0.147262	0.464756	2.99433	1.90415	0.93266	-1.20673		1.71806	1.99366	2.30711	-0.921073	-2.69981	-1.80079
				2.99433	3.11987	0.638136	0.410963	2.50346	-2.84292		0.0490874	-0.11367	3.09251	-2.53572	-2.30711	-0.198987
				-2.50346	-2.35095	-3.09251	2.01754	2.50346	-1.36144		0.343612	-0.283066	0.441786	0.262116	-3.09251	3.06893
				-1.71806	-1.76869	2.30711	2.17902	1.71806	-2.89753		2.40528	2.53174	-0.343612	-0.606038	-2.01258	-1.53554
				2.50346	2.95455	2.40528	2.11468	2.89616	2.26357		-2.99433	-1.12195	-1.61988	-2.00004	2.69981	2.23777
				2.30711	2.70428	2.99433	0.522186	-1.22718	2.50531		2.20893	-3.11208	1.91441	1.05724	-0.343612	-0.0440716
				0.834486	0.76539	2.69981	2.40654	-3.09251	2.2204		1.71806	-2.22416	-2.30711	-1.90909	0.539961	0.369751
				-2.01258	-1.94898	-0.539961	-0.247206	-0.638136	-0.353084		-0.245437	-0.47899	2.40528	2.33558	3.09251	2.77811
				0.638136	0.59768	-2.01258	-2.32339	-1.81623	0.131444		-2.30711	-1.83624	1.03084	1.14317	0.245437	-2.44872
				-1.42353	-1.3706	2.79798	2.83378	-2.01258	0.821667		0.147262	0.0103599	-2.01258	-1.89421	-0.834486	-0.260744
				-2.99433	-2.679	1.91441	1.36248	-0.0490874	-2.35263		2.50346	2.81767	1.12901	0.929289	1.03084	1.69159
				1.81623	1.44431	2.79798	-1.68733	-1.32536	0.888826		-0.93266	-1.08841	-2.60163	-1.81581	-1.32536	-1.64791
				-0.441786	-0.730984	-2.11076	-1.00998	1.42353	1.20147		-2.60163	-2.58855	-0.0490874	0.184449	1.22718	0.65188
				-2.20893	-2.22558	-2.40528	2.7631	-2.11076	3.12752		2.20893	1.25887	1.03084	0.933108	-1.91441	-1.38508
				-1.71806	-2.12086	-2.11076	-0.755107	2.40528	-0.934329		1.32536	1.45023	-1.42353	-2.54651	2.60163	0.367641
				0.147262	-0.181429	2.01258	1.81077	0.441786	1.435		-0.147262	-0.126194	2.69981	-0.682567	0.93266	0.15346
				-1.12901	-1.39895	-1.12901	0.0418324	1.61988	2.54207		-3.09251	2.79614	0.638136	0.596668	-0.93266	2.37952
				2.79798	2.77125	1.32536	1.24477	-0.736311	2.37909		2.89616	2.4356	-1.61988	0.089575	-2.79798	-1.94016
				-1.22718	-0.793327	-2.11076	1.47019	-2.50346	1.9705		-2.89616	2.07436	2.50346	-3.1225	2.69981	2.60809
				-1.61988	-2.5301	0.736311	1.56828	-0.539961	1.93137		-2.99433	2.83774	3.09251	2.71918	-0.245437	0.279067
				-0.343612	-0.151115	0.638136	-2.8354	-1.81623	1.66352		3.09251	2.51507	2.50346	-2.06905	0.539961	0.790347
				2.89616	3.0682	0.245437	0.386091	-2.99433	2.60723		0.441786	-0.024072	1.42353	1.32252	-0.343612	-0.557161
				0.245437	0.450958	0.0490874	-0.355047	1.03084	-0.414085		-0.736311	-0.928808	-2.01258	-1.64282	-0.0490874	-1.88886
				1.12901	1.09068	-0.245437	-0.391614	2.01258	2.00429		1.52171	1.789	2.99433	-2.78434	1.12901	0.647062
				2.20893	1.95677	0.539961	2.04107	0.93266	1.95249		0.834486	0.468	-1.42353	-1.71259	-0.147262	1.06596
				0.245437	0.044933	-1.81623	2.03947	-1.81623	-1.53507		2.40528	-2.95343	1.03084	1.10051	-2.50346	-2.19238
				-2.99433	2.98634	1.12901	0.933086	1.12901	0.656351		2.01258	2.86917	-0.245437	0.31721	-2.79798	-0.277334
				-0.147262	0.261017	1.52171	1.35831	-3.09251	-2.78444		0.441786	0.322075	2.69981	2.48842	2.40528	1.55358
				-0.245437	-0.0909155	0.539961	2.25998	1.32536	-2.86647		2.01258	0.452395	1.12901	1.0194	0.93266	2.0468
				2.60163	2.50445	2.69981	2.3974	1.52171	2.08971		-1.52171	-1.63741	0.343612	0.143798	0.0490874	-0.377243
				-0.147262	0.366466	-2.60163	-2.93646	-0.343612	0.274649		0.147262	-0.167845	-1.61988	-2.31146	-2.11076	1.14765
				-2.40528	-1.99268	-1.03084	-0.800318	-2.01258	1.89609		1.32536	1.22514	2.60163	2.40714	-0.147262	-2.21948
				1.22718	1.87574	-2.50346	1.9947	0.834486	2.24944		-0.0490874	-0.0573817	0.0490874	0.613881	0.736311	2.00564
				0.638136	0.807409	2.60163	2.01717	-1.52171	1.91852		-2.11076	-1.74523	-1.22718	-0.922344	-1.22718	-2.31827
				-0.93266	-1.45318	1.03084	0.766226	-0.0490874	-2.68429		2.69981	-2.55003	0.93266	0.770527	2.50346	-1.2963
				0.736311	0.472919	2.79798	2.44802	-0.736311	-1.59947		1.42353	1.35709	-2.11076	-2.32038	1.22718	0.318576
				-2.79798	-2.78151	-2.50346	-2.97058	-0.638136	-2.19419		-2.69981	-2.14769	2.11076	2.82051	1.12901	1.2337
				1.42353	1.05916	2.50346	2.03966	3.09251	-2.22723		2.79798	2.87487	-0.0490874	-0.317975	2.30711	0.821948
				0.736311	1.3228	1.32536	0.553145	1.91441	1.98909		2.99433	3.0024	-3.09251	-3.11882	0.245437	0.0814802
				1.42353	1.9759	0.0490874	-0.437099	2.50346	-2.49428		1.71806	1.66487	2.60163	2.81828	-0.441786	0.274593
				-0.736311	-0.96673	0.0490874	-0.21537	2.99433	2.39299		-1.91441	-2.00938	2.30711	2.00257	-1.81623	-1.32795
				1.22718	0.944929	-2.99433	2.87346	2.89616	-2.8975		2.79798	1.59405	0.834486	0.947408	-2.20893	0.470967
				0.343612	0.776422	-0.0490874	-0.16619	2.30711	2.10757		-2.30711	-1.28803	-1.52171	-2.1843	0.834486	0.364128
				-1.81623	-2.52104	-1.12901	-1.38746	-0.539961	-0.847636		-0.245437	0.0353372	2.11076	2.59257	2.20893	-1.73243
				-1.81623	-2.34421	-1.12901	-1.29322	2.50346	-0.167835		1.71806	1.48805	-2.20893	2.86601	-1.22718	-0.91447
				0.441786	0.209927	-0.834486	-0.855056	-2.01258	-1.64861		2.50346	2.61007	1.71806	2.26667	1.32536	1.89353
				-0.441786	-0.024457	-0.343612	-0.263225	-0.539961	-0.623649		2.50346	1.32156	-1.52171	-2.87783	-1.03084	-1.19403
				1.61988	1.358	1.91441	1.9948	0.0490874	-0.486405		-1.52171	-1.34095	1.52171	1.4284	1.12901	1.73056
				0.343612	-0.130663	0.539961	0.00937929	-0.539961	0.985369		-2.50346	-2.62278	0.147262	0.399169	-0.539961	-3.08009
				-0.834486	-0.988099	-2.69981	-2.75669	0.93266	1.1095		1.61988	1.58813	2.69981	2.23033	-2.89616	1.53499
				0.638136	0.42652	2.69981	2.19942	1.71806	-1.48793		1.12901	0.851679	-0.0490874	-0.156336	-0.147262	0.200721
				1.03084	1.3729	-3.09251	-2.86802	-2.50346	2.03485		-1.81623	-1.65111	1.52171	0.997214	2.20893	-0.728679
				0.736311	0.757118	-0.834486	-0.110186	1.12901	0.678993		1.81623	1.60448	-0.441786	-0.0837409	2.89616	1.69128
				1.91441	1.55787	3.09251	2.24229	-1.22718	-1.38956		1.81623	1.40408	2.99433	1.50388	1.91441	0.966429
				-2.89616	-2.73884	2.20893	2.08489	-1.61988	-1.55766		-0.539961	0.137166	0.539961	0.951255	-0.0490874	-1.1033
				-1.22718	-0.720792	1.32536	1.24236	2.89616	-1.09512		-1.32536	-1.26692	-1.71806	-1.94953	2.69981	2.92568
				0.343612	-0.278173	1.32536	0.612164	2.50346	1.12032		1.61988	1.60249	-0.736311	-0.680991	2.11076	-2.22087
				-0.834486	-0.907682	0.93266	0.667941	-3.09251	1.95598		2.60163	3.02941	1.52171	0.928779	-0.245437	1.03165
				-2.40528	-1.56919	1.81623	1.89302	2.69981	-1.95993		2.50346	1.44343	2.89616	2.08137	-0.343612	0.358645
				-0.834486	-1.21214	-2.40528	-1.72195	0.147262	0.106003		-3.09251	-3.06601	-1.03084	-1.83843	-1.42353	-1.20218
				-2.30711	-2.42615	-0.343612	-0.213106	-2.99433	2.93806		3.09251	2.58836	1.22718	1.33913	-2.69981	-1.49611
				2.79798	-2.98175	-2.20893	-2.73654	-1.32536	1.06591		-2.60163	-2.01687	-0.93266	-0.880569	0.93266	1.00399
				-1.42353	-1.59103	1.32536	0.397035	2.11076	1.89889		3.09251	1.8686	2.40528	-2.85062	2.50346	-0.897329
				-1.22718	-0.900185	0.147262	0.444117	-1.61988	1.73471		2.20893	2.33142	0.736311	0.40946	1.42353	0.964587
				1.22718	0.782182	2.20893	1.7756	0.441786	0.522585		1.81623	1.23856	1.03084	0.698339	2.30711	1.63065
				-1.81623	-1.96473	-1.22718	-0.86869	0.834486	-2.69683		-0.539961	-0.684737	-2.99433	2.87899	-2.69981	-2.62772
				2.50346	2.52247	2.11076	2.0106	0.245437	1.96627		1.42353	1.04629	-0.539961	-0.362735	2.69981	2.40038
				0.93266	1.48539	-1.22718	-1.158	-2.99433	2.24452		2.30711	1.53561	1.32536	1.24203	2.40528	2.77925
				1.03084	0.31156	-2.79798	1.47833	0.638136	-0.610362		-1.52171	-1.46713	-3.09251	-3.09868	0.736311	0.696525
				-1.52171	-1.12551	-0.638136	-0.965033	-1.03084	-0.769828		1.42353	1.40969	2.30711	2.08642	1.32536	0.93403
				-0.539961	0.213266	1.61988	1.84559	1.91441	1.99909		2.89616	2.31337	-0.93266	1.32966	0.539961	0.892562
				-0.638136	-0.541926	-1.32536	-0.865461	-2.60163	2.12648		0.736311	0.836903	0.343612	-0.266615	2.11076	-1.5028
				-0.147262	-0.133533	2.11076	2.07173	2.30711	2.4948		2.69981	2.67631	-0.441786	0.652703	2.99433	-3.12233
				2.99433	3.02234	2.20893	1.97623	2.01258	2.00455		0.441786	1.06418	1.81623	2.49028	-2.50346	2.3839
				0.343612	0.509846	0.441786	-0.569435	-2.01258	2.28522		-1.71806	-1.03645	2.30711	1.55666	2.60163	0.699557
				-1.22718	-1.25489	-0.245437	-0.0317269	-0.0490874	-0.0650652		-1.91441	-1.58983	-1.71806	-1.48308	0.0490874	0.381868
				-1.12901	-1.05052	2.99433	-2.81275	-2.79798	-2.15766		-2.20893	-1.56891	0.147262	0.50276	1.52171	2.13003
				1.61988	1.61988	0.245437	0.523346	-1.61988	3.02731		-0.638136	-0.610724	-3.09251	2.73618	1.91441	2.58296
				2.79798	2.70009	-0.93266	-0.89811	1.32536	1.63279		-0.638136	-0.878692	-2.89616	-2.31777	2.40528	3.00452
				-0.441786	-0.142039	-2.11076	-2.05424	3.09251	-1.07447		-0.0490874	0.479443	2.01258	2.78268	-0.147262	0.581958
				1.32536	1.23162	2.69981	2.1835	-1.03084	-1.43693		0.0490874	-0.194169	-0.736311	-0.453379	1.03084	0.980626
				2.60163	2.28197	-1.61988	-1.27162	2.40528	2.22658		-2.50346	3.09524	-3.09251	-2.77227	-2.60163	-1.14471
				1.52171	1.60639	-0.736311	-0.847673	0.539961	-2.33342		2.11076	1.51158	-1.61988	-1.11892	-2.89616	2.66621
				-3.09251	3.07677	0.93266	0.990431	-2.20893	-1.02683		-1.52171	-0.929812	2.20893	2.02293	-1.03084	1.31508
				2.79798	2.80543	2.40528	2.07925	2.40528	2.05336		2.50346	2.61884	-2.60163	3.08363	-2.30711	-1.67764
				0.441786	0.558096	-0.834486	-0.82048	-2.89616	-2.32904		2.69981	1.81315	0.93266	1.09229	-1.12901	-2.9566
				0.441786	0.272623	1.71806	0.969021	-2.20893	-1.63581		-2.89616	-3.08016	1.42353	2.4299	-0.343612	-0.774505
				0.245437	0.194405	0.343612	0.21007	-1.42353	-1.83557		-0.539961	-0.50999	-1.03084	-3.02234	2.40528	-0.585583
				-1.22718	-1.4545	1.91441	1.25441	1.71806	1.93811		0.245437	0.19508	2.50346	3.06106	1.12901	1.65671
				1.12901	1.1186	-2.40528	-2	0.93266	1.85927		0.834486	1.07056	-0.93266	-0.400041	2.60163	2.43513
				2.60163	3.01607	-2.99433	0.146012	-1.32536	-1.11546		2.20893	2.13678	0.147262	0.557792	-1.71806	1.92397
				1.32536	0.90978	-2.79798	-2.3206	2.01258	2.01967		-1.61988	-1.45271	-2.40528	-1.64044	2.89616	-0.909823
				-1.81623	-2.0763	-1.42353	-1.25998	0.0490874	0.131987		2.69981	-3.07299	3.09251	-0.457693	2.01258	3.13138
				-1.03084	-1.0617	3.09251	-2.45641	-2.99433	2.0785		0.638136	0.868188	2.99433	-2.82453	-1.22718	1.22338
				-0.0490874	-0.32769	0.245437	0.00212571	2.99433	2.97608		1.61988	1.1511	-2.89616	-2.4667	-1.22718	2.08526
				2.40528	2.41181	-1.12901	-0.640064	-0.539961	-1.1731		-1.61988	-1.23173	-2.89616	-2.79636	-2.40528	1.28809
				-2.99433	-3.09778	-0.638136	-0.111493	0.441786	-0.866699		-2.50346	-1.12423	-1.32536	-0.345458	0.539961	0.719886
				-1.71806	-1.65443	2.20893	2.00224	2.11076	2.01741		0.441786	0.638201	-1.71806	-0.906431	-1.32536	-2.91809
				-1.71806	-1.77696	1.91441	1.96126	-2.30711	-1.67515		-1.32536	-1.7715	2.30711	2.57732	-2.69981	-2.36365
				2.01258	2.0746	1.22718	0.961472	-2.99433	-2.80793		-2.99433	2.76899	0.539961	0.537108	-0.736311	-0.767662
				1.91441	2.02227	-0.93266	-1.04507	0.343612	-1.3124		-2.40528	3.03471	-1.61988	-1.16437	-2.89616	-2.33385
				2.89616	-3.0198	-1.12901	-0.925084	-0.638136	-2.07225		-2.11076	-1.61674	2.50346	2.7976	1.71806	-0.0591314
				1.03084	1.5501	-0.343612	-0.432976	-1.71806	2.74658		1.81623	1.6823	-2.79798	2.87751	2.01258	1.49149
				2.79798	-3.03082	-1.12901	-1.28903	0.93266	1.86983		2.50346	2.01928	0.0490874	-0.0547933	1.61988	2.67077
				-1.52171	-1.17672	2.20893	1.45955	0.736311	2.25394		-1.91441	-1.58229	0.441786	0.711082	2.11076	-0.477968
				-1.91441	-2.03656	2.79798	-0.975529	-2.79798	1.0983		-2.40528	-2.19298	0.245437	0.703402	-1.42353	-0.871673
				-0.343612	-0.16028	2.60163	1.98489	2.89616	-0.517389		3.09251	2.63812	-2.20893	-1.54662	-2.40528	2.92264
				-1.42353	-1.32813	0.736311	0.535185	-0.638136	1.07435		0.245437	0.375341	2.99433	-2.62313	1.81623	0.165939
				-0.245437	-0.173977	0.93266	-0.729986	2.11076	1.88484		1.52171	1.21856	-2.60163	3.01045	-0.638136	-0.719954
				-0.736311	-0.624822	2.01258	2.22753	0.834486	-1.39847		-2.11076	-1.84609	-1.91441	0.460931	-2.69981	-2.90305
				-0.834486	-0.900935	-2.40528	3.03906	2.79798	1.35415		1.91441	1.56021	-2.99433	-0.409406	-1.81623	-2.53505
				0.0490874	0.137814	1.71806	2.08983	-2.50346	-2.77782		-1.81623	-2.00927	1.81623	3.12097	0.834486	0.438144
				1.12901	1.07791	0.834486	0.765763	2.40528	-1.62872		-0.441786	-0.513956	-2.11076	-1.76609	-2.89616	-3.13024
				1.81623	1.16501	2.20893	1.78768	-1.91441	-1.85597		-0.834486	-0.591236	1.03084	0.994082	0.736311	-0.754881
				-2.79798	-2.32207	2.40528	1.52173	1.61988	-2.55844		1.61988	1.62938	-1.81623	-2.90644	1.12901	-0.0722201
				2.99433	-2.99425	-0.0490874	-0.378249	0.0490874	-0.625844		2.30711	2.05544	2.79798	2.69696	-2.99433	-1.79924
				1.61988	1.62734	-0.245437	-0.135206	2.40528	-2.39769		2.79798	2.98336	-1.52171	2.52459	1.22718	0.437894
				-1.12901	-0.596151	1.81623	1.84587	-1.61988	-3.10817		-0.736311	-0.791603	0.834486	0.852183	0.0490874	-0.0886278
				2.30711	2.34887	-0.736311	-0.876684	0.245437	0.11492		-0.93266	-0.830623	2.20893	2.42399	2.79798	1.67588
				-1.22718	-1.24261	-0.245437	-0.259644	1.32536	-2.26467		-1.61988	-1.61955	2.60163	-0.722615	1.32536	2.92564
				-1.61988	-1.79784	1.12901	1.78811	-1.61988	1.06043		2.30711	2.52444	-2.30711	-2.11439	-1.71806	2.34622
				2.99433	-2.95526	-2.69981	-1.64502	-2.20893	-1.81749		2.69981	2.89285	1.12901	1.09344	2.60163	2.23806
				-0.539961	-0.569351	0.93266	-0.398551	2.89616	2.412		1.61988	1.79261	0.245437	1.95036	0.93266	0.719194
				0.539961	0.162318	2.01258	1.95675	-1.42353	-1.535		0.0490874	0.320697	2.40528	2.55837	0.638136	0.593661
				2.30711	2.69991	1.52171	1.85187	3.09251	2.07129		-1.12901	-0.585996	2.40528	2.61838	-2.69981	2.79867
				-0.245437	-0.280511	1.81623	0.898007	-2.30711	1.92796		0.441786	0.824931	1.91441	-0.965026	2.01258	1.94814
				-0.147262	0.206386	-1.81623	-0.729384	-0.736311	-0.619973		0.736311	0.557363	3.09251	2.05164	-0.245437	1.69025
				-1.12901	-0.747542	-0.343612	-0.382708	-2.11076	-2.23727		-2.11076	-0.89991	0.539961	0.640909	-1.91441	2.87324
				2.01258	2.15774	-0.147262	-0.526455	-2.89616	1.69643		1.81623	1.77684	-2.40528	-2.82244	1.42353	1.90418
				-1.91441	-2.8418	-2.89616	2.07368	1.81623	1.57295		1.12901	0.767589	-0.834486	-0.636544	1.22718	1.58272
				-1.32536	-0.937917	-1.32536	-1.02643	0.539961	0.485258		1.52171	2.54506	2.89616	-2.2794	2.20893	3.09997
				0.539961	0.314725	1.81623	0.821225	-2.79798	2.11179		0.539961	0.2669	-1.52171	-2.03116	1.91441	0.906042
				2.20893	1.80194	-2.11076	1.24515	1.32536	0.138176		-1.42353	-1.66087	-2.60163	-0.850173	-0.539961	-0.570506
				-2.40528	-2.46995	0.736311	0.581614	-2.20893	-0.802863		-0.539961	-0.663701	-2.01258	-2.34242	0.147262	-2.05265
				0.638136	0.265487	2.69981	-1.25516	-2.40528	-2.47706		0.834486	1.12765	-1.22718	-1.99331	-1.91441	2.25392
				-2.60163	-2.14611	1.03084	0.643265	-0.539961	-0.592312		0.0490874	0.220899	0.147262	0.451476	0.0490874	0.511833
				-2.01258	-2.82537	-0.441786	-0.389778	-0.539961	-0.97256		-0.245437	-0.328294	2.60163	2.98912	-1.71806	0.0834132
				-0.638136	-0.796696	-2.40528	-1.51195	-1.12901	-0.600878		2.69981	2.47112	-0.834486	-0.986484	2.79798	1.08937
				-0.441786	-0.659166	0.638136	0.201986	3.09251	-2.99323		-0.441786	-0.118919	-1.52171	-3.04612	1.52171	0.370251
				2.11076	2.39583	0.0490874	-0.17816	-2.01258	-2.16609		0.539961	1.13155	-0.638136	-0.780379	2.79798	-0.754673
				-2.99433	-2.39907	-1.32536	-1.11808	-2.69981	-1.13211		1.32536	1.35151	-0.245437	-0.267428	2.11076	-1.3822
				-0.441786	-0.943924	2.20893	1.71734	-1.52171	-1.55087		-0.539961	-0.431477	-0.245437	-0.755336	0.638136	0.208639
				1.42353	1.82812	1.52171	-1.13133	1.52171	-1.07167		1.52171	1.05036	2.20893	1.59124	-3.09251	2.64384
				2.20893	2.38312	1.91441	1.67422	0.245437	0.432753		2.60163	2.77123	-3.09251	2.59415	1.81623	-1.76971
				1.42353	1.9087	-2.11076	-1.00884	0.834486	-2.47804		-0.343612	-0.0102132	-1.61988	-0.750026	-1.12901	-2.86565
				-2.89616	-2.90336	2.50346	2.30845	-1.42353	-1.03028		0.638136	0.845624	2.60163	2.76631	-0.539961	-0.57355
				-0.343612	-0.299623	0.93266	1.70868	-1.61988	-0.114051		2.50346	3.00089	-1.03084	-0.832058	0.834486	0.673807
				0.638136	0.58515	-0.834486	-0.773629	0.343612	2.02112		0.638136	0.271144	-2.60163	-2.37604	-2.99433	2.65562
				1.32536	-0.223027	-0.147262	-0.790863	-2.30711	-0.0582659		0.736311	1.35603	2.40528	2.65678	-1.42353	-0.900275
				0.539961	0.132563	1.22718	1.09337	-1.32536	-2.87375		-3.09251	-2.49788	-2.11076	-1.08466	-2.79798	-2.22156
				2.01258	1.87413	-1.71806	-1.42246	-1.71806	-2.1648		-2.79798	2.98587	1.03084	1.32454	-1.42353	1.76027
				1.61988	1.37838	2.60163	2.10809	0.539961	0.268831		-0.0490874	0.188125	-1.03084	-1.78708	-1.61988	-2.04992
				-2.69981	-2.74255	1.91441	1.82431	1.91441	3.01799		-0.638136	-0.409527	1.32536	1.7971	2.20893	2.19163
				0.638136	0.31731	1.22718	-0.161834	1.91441	-2.44347		0.93266	0.434604	-1.42353	-2.80974	-2.40528	2.30475
				2.30711	2.37197	0.834486	0.249539	-1.71806	-2.00563		1.91441	2.10994	0.539961	1.03479	-1.61988	2.99034
				-0.441786	0.00726738	-0.638136	-0.148184	1.52171	1.22557		1.12901	1.36346	-2.01258	-1.75468	0.736311	0.121766
				-0.834486	-0.890638	-0.736311	-0.33599	3.09251	-2.91038		-2.30711	-2.21601	0.0490874	0.788853	2.01258	2.99031
				1.52171	1.46243	2.89616	1.9797	-0.539961	-0.485693		1.03084	0.767484	2.01258	1.62814	-0.147262	-0.205567
				2.69981	2.44384	-2.11076	-1.1325	-0.343612	-0.499573		-1.61988	-1.91505	-2.69981	-2.08206	2.69981	2.55726
				-0.245437	-0.0634175	-1.91441	-1.17192	-1.91441	0.774166		0.147262	-0.163198	1.52171	1.4997	-0.93266	-1.01216
				-1.22718	-1.11011	-0.539961	-0.359895	2.89616	-3.09694		-0.147262	-0.0179033	-0.0490874	0.574321	0.0490874	-1.74097
				-2.99433	2.78899	0.539961	0.53006	-1.71806	-1.80478		-0.736311	-0.320633	0.147262	0.37568	0.834486	0.960853
				-2.30711	-2.55507	-2.50346	2.85956	0.736311	-0.121935		-2.11076	-2.27044	-3.09251	2.58027	1.03084	0.234667
				2.11076	1.97231	1.32536	1.58035	1.03084	0.0470656		-2.99433	3.12287	2.99433	2.77478	-1.03084	-0.917192
				0.736311	0.79114	2.79798	0.180081	-0.343612	-1.01444		-0.343612	0.184616	2.30711	2.95332	-2.30711	2.08807
				1.22718	0.851353	0.834486	-1.05963	0.343612	1.97355		-2.60163	-1.78719	-0.441786	-0.584537	-2.89616	-0.00627775
				1.81623	1.3179	2.01258	2.17436	0.441786	1.46886		1.42353	1.60899	-2.30711	2.11279	2.30711	-2.56496
				-0.245437	-0.187924	-2.20893	-1.00076	2.30711	-2.40544		-0.539961	-0.110156	-0.638136	-0.676989	1.91441	2.10875
				-0.539961	-0.45683	-1.22718	-1.1245	2.50346	-1.0885		0.93266	1.07878	0.147262	0.574848	-2.69981	2.17707
				-0.147262	-0.103621	1.22718	0.873616	-2.40528	-2.39209		-2.60163	-2.04071	-2.89616	1.65761	2.20893	0.486571
				-0.834486	-0.923963	0.245437	0.26792	0.539961	-0.805506		-1.71806	-1.85011	2.79798	-0.0912325	0.441786	0.226062
				-2.79798	-1.99938	-1.12901	-0.467699	0.93266	-2.14646		3.09251	2.95899	-2.89616	3.082	-1.22718	0.390442
				-0.736311	-0.583002	-2.01258	-1.18799	-2.30711	-1.86741		1.03084	1.20604	1.03084	1.09599	-1.03084	-2.58669
				-0.343612	-0.330737	-2.60163	1.49785	-1.61988	-1.36538		-0.343612	0.136481	0.736311	0.450365	2.79798	-1.35722
				-0.245437	-0.267858	2.20893	2.16969	1.71806	-1.266		-0.147262	0.346558	-2.11076	-2.22755	-2.69981	-0.747536
				2.50346	2.59011	1.42353	0.58493	-0.245437	-0.0645004		-2.89616	2.96836	0.638136	0.313049	-2.60163	-3.1284
				-1.22718	-1.21917	-3.09251	-1.4049	0.0490874	-2.04111		3.09251	2.85807	2.69981	2.73861	-2.01258	-2.42275
				2.69981	2.51078	-2.11076	-2.23126	-2.69981	-0.893765		-3.09251	2.97198	-1.91441	2.92344	0.147262	0.281794
				0.638136	0.141118	-3.09251	-2.07666	0.834486	-1.88325		-0.147262	0.311481	1.42353	1.45586	0.736311	1.19899
				0.93266	1.27192	-2.79798	0.755673	0.638136	-2.36965		0.93266	0.51676	2.99433	3.13894	2.11076	2.02814
				3.09251	-3.01667	1.81623	1.5842	-1.52171	-1.58592		0.93266	0.378155	-1.42353	-1.88632	-3.09251	-2.70937
				-0.441786	-0.0543649	0.147262	-0.198827	-2.60163	-2.02476		-2.79798	2.8218	-2.20893	-1.77441	2.01258	-1.06876
				-0.93266	-0.660476	2.79798	-2.90423	-3.09251	-1.99782		0.736311	1.25346	-2.99433	3.05862	-2.30711	-2.65744
				-0.93266	-0.800999	-1.61988	-0.984208	0.539961	-1.6346		-1.12901	-0.419976	-0.147262	1.32139	1.81623	2.68936
				-0.245437	-0.191763	-0.834486	-0.930954	-2.20893	2.24831		2.20893	2.07317	2.20893	-2.91798	2.11076	1.74
				-2.69981	-2.78034	1.91441	1.94912	1.52171	1.18092		2.30711	1.7696	-2.50346	-2.72905	2.50346	-1.35626
				0.0490874	-0.162386	0.638136	0.445639	0.147262	1.84333		2.60163	2.73174	2.01258	1.30069	-0.638136	-0.617175
				2.01258	2.21099	-2.89616	2.8759	-2.20893	-1.02633		1.81623	1.5606	2.99433	2.67883	1.42353	2.24386
				0.147262	0.317942	3.09251	-1.8597	-0.343612	-0.309714		3.09251	2.63229	3.09251	1.7909	-2.11076	-1.61504
				1.71806	1.81473	2.60163	2.13354	-0.0490874	0.207836		2.99433	-2.90346	-1.42353	-0.1878	0.441786	-0.116731
				0.441786	0.064486	-2.11076	-1.23555	-0.147262	2.03857		0.441786	0.365061	-2.89616	-2.03036	-3.09251	-2.83858
				1.71806	1.69546	-0.0490874	-0.255829	-0.0490874	-0.23607		0.343612	0.407486	1.22718	1.45991	1.32536	-2.57115
				-0.343612	0.259471	2.69981	2.93075	0.93266	0.270815		2.50346	2.69926	-2.01258	-0.627239	1.12901	3.07659
				0.638136	0.993752	2.11076	1.63016	0.245437	-0.208219		1.61988	1.26545	-1.42353	-1.83278	1.12901	0.723805
				2.11076	1.79573	-1.32536	-0.997133	-2.60163	-1.77285		2.01258	1.65939	2.30711	-2.86189	1.71806	1.88927
				-1.32536	-1.38819	0.638136	-0.809671	-0.834486	2.30562		-1.52171	-2.00865	-2.60163	-2.66908	0.638136	-2.80499
				-0.638136	-0.134923	-0.93266	-0.994603	0.736311	2.87986		1.42353	1.98008	2.20893	-0.733934	-1.42353	-0.847325
				1.32536	1.34617	-0.638136	-0.504147	-1.91441	-2.73128		-0.0490874	0.987254	3.09251	2.06487	-2.30711	-2.92951
				-1.03084	-1.37865	-2.89616	1.57329	1.71806	-2.62575		-0.0490874	0.281412	0.343612	0.631575	-1.22718	-1.06615
				2.99433	-2.9307	1.03084	0.82308	-2.40528	0.406365		-2.50346	2.41352	2.60163	2.63243	-1.91441	-2.30923
				-2.40528	-2.59938	-0.147262	-0.232863	2.20893	2.01869		-1.03084	-1.23709	1.91441	1.77673	-0.147262	-1.39488
				1.12901	0.275775	1.22718	1.59462	1.22718	0.604281		1.71806	1.38645	-1.22718	-0.665468	-1.12901	-0.898055
				2.50346	2.46132	2.89616	2.10234	0.539961	2.16498		0.638136	1.28287	-2.79798	2.14302	2.89616	-3.09288
				0.93266	1.83456	2.89616	2.11579	-2.60163	-2.88917		-1.03084	-0.844106	-1.91441	1.67208	-3.09251	-2.11986
				3.09251	-2.752	-1.71806	-1.11834	0.539961	1.43353		-0.147262	0.0493728	-0.834486	-0.773491	-1.91441	-2.13005
				-2.79798	-2.95422	-0.0490874	0.139099	-1.42353	1.12122		-1.42353	-1.04951	0.638136	0.191309	-1.71806	2.73905
				0.343612	0.542958	0.0490874	-0.377408	2.89616	-0.383202		-0.539961	-0.996583	3.09251	-3.00796	1.61988	-2.04946
				-1.12901	-1.81057	-1.03084	-0.625847	2.30711	2.74238		-0.638136	-0.784188	-2.11076	-1.65195	2.89616	0.220497
				0.93266	0.54242	0.539961	-0.0163516	-1.91441	-3.12927		0.638136	0.411712	1.42353	1.24295	1.03084	1.38582
				-0.539961	-0.140088	-2.99433	1.13105	3.09251	1.08194		-2.79798	-2.96305	1.52171	1.69887	3.09251	1.70402
				0.736311	0.652147	-2.79798	-1.92763	0.539961	3.11615		2.01258	3.04598	2.01258	2.61848	0.539961	-0.141512
				2.50346	2.29721	2.30711	1.82833	-2.79798	1.42577		1.81623	1.43588	-0.147262	-0.00546987	-0.441786	-0.374159
				1.22718	1.65816	-1.12901	-0.868756	0.834486	1.86103		0.343612	0.719755	2.11076	-3.00923	2.89616	1.04198
				2.40528	2.50282	-0.736311	-0.926742	-0.147262	0.991591		-1.71806	-1.55422	-0.539961	0.774842	0.245437	0.0737311
				-1.52171	-1.53954	1.61988	1.0694	1.03084	1.58215		-2.11076	-2.04719	-0.343612	0.0868543	1.42353	1.32921
				-0.245437	0.189917	-2.69981	-1.94681	-1.03084	-1.29936		1.03084	1.07761	-2.50346	-1.63943	1.52171	1.03382
				1.91441	2.43165	-0.147262	-0.220744	-1.61988	-2.16704		0.147262	-0.147115	1.32536	0.859164	2.01258	1.33637
				-1.52171	-2.05516	-2.60163	-2.36	-2.40528	-3.05313		-1.61988	-1.04962	1.71806	1.71423	1.71806	-2.91339
				-0.834486	-0.853102	1.32536	0.529989	0.343612	1.51488		-2.30711	-2.98548	0.834486	0.201004	-1.81623	-2.64503
				-1.91441	-2.23956	-2.99433	-2.73927	-0.0490874	0.131221		1.22718	1.06111	2.89616	-2.77687	2.30711	-1.34622
				-2.69981	-1.83415	1.03084	0.350955	0.834486	0.849752		2.69981	2.24202	-0.245437	0.30802	0.93266	2.80744
				0.539961	0.206037	-1.71806	-1.23155	0.245437	1.95737		2.11076	2.12666	2.01258	1.74357	0.0490874	-0.0922655
				-1.52171	-1.83453	-0.0490874	-0.497516	1.52171	1.1724		2.60163	-3.12368	1.81623	2.30764	2.79798	-2.91112
				2.60163	2.60367	2.20893	2.25314	0.93266	1.13238		-0.343612	-0.561618	0.0490874	0.984866	-2.30711	-3.05854
				-1.12901	-1.14657	-2.20893	-2.43361	-2.89616	-0.0680156		0.441786	1.67743	-2.60163	-2.89188	-2.69981	1.27822
				-1.12901	-1.37828	2.69981	-2.28033	-1.91441	-2.82067		-0.93266	-0.690185	0.93266	1.45854	-1.12901	-1.37574
				2.79798	-2.9866	2.50346	1.77917	-0.147262	-2.27904		0.245437	0.0912876	1.12901	1.65148	-0.245437	-0.167237
				-1.91441	-2.70008	-1.81623	-1.00057	-2.40528	-2.38748		2.99433	2.84502	-2.99433	2.39686	-0.93266	-2.47101
				-1.42353	-1.39873	-0.147262	-0.210788	-1.52171	-0.154605		-1.42353	-1.38545	0.93266	0.948707	2.79798	-1.66654
				0.834486	1.60657	-3.09251	-1.64442	0.638136	0.272219		3.09251	3.12838	-1.61988	-1.40743	-2.60163	-1.72347
				-0.736311	-0.764892	-1.22718	-0.848237	-1.91441	1.08159		1.12901	0.495335	3.09251	2.87479	-1.03084	-1.03258
				1.52171	1.96242	-2.20893	-0.639809	1.22718	-0.117418		2.60163	2.72427	-1.52171	-1.23001	2.01258	2.49448
				0.0490874	0.0875159	2.69981	2.10128	-0.834486	-1.35955		3.09251	2.6675	2.11076	0.206979	-1.03084	-0.872558
				0.93266	1.62967	0.245437	-0.346382	0.343612	0.895354		0.638136	0.729015	-2.79798	2.93263	2.40528	1.11747
				-2.50346	-2.53545	2.20893	1.00452	-0.343612	0.316649		2.99433	3.1288	-1.12901	-1.58624	-2.40528	0.558673
				-1.61988	-1.62145	-2.11076	-1.9371	-2.20893	-1.58127		-2.89616	2.68963	-0.638136	-0.225902	2.69981	0.00540946
				-1.71806	-2.7508	-2.60163	-1.66662	-2.01258	-2.84071		-1.71806	-1.5311	-2.60163	1.44613	-0.736311	-0.046865
				1.42353	0.63021	-1.22718	-1.22891	-0.834486	-1.531		2.01258	1.51516	0.245437	0.65782	-3.09251	2.84408
				2.20893	2.53626	2.99433	0.0719937	-0.834486	-2.01705		1.81623	2.2448	1.71806	1.55891	-1.81623	-2.02229
				1.91441	2.41809	-0.441786	-0.556434	1.91441	0.390504		-2.30711	-1.36516	-0.343612	-0.0712381	1.12901	2.27918
				1.22718	0.545524	0.147262	0.061538	-0.245437	-0.0609866		2.89616	2.76008	-1.71806	-1.66695	-0.245437	-0.00978518
				0.834486	-0.119251	2.89616	-0.543125	-2.79798	-2.33574		-0.93266	-0.956457	0.93266	0.528279	1.71806	-2.44141
				2.40528	2.78927	0.736311	0.638027	-1.22718	-2.43178		2.30711	2.46588	1.32536	1.32532	-2.60163	-2.3026
				-1.52171	-1.54903	0.0490874	-0.0245571	1.61988	2.18582		-0.0490874	-0.267413	-0.441786	-0.705114	1.22718	1.0083
				-2.69981	-2.23468	2.01258	2.49088	0.834486	1.15855		0.834486	0.59052	-2.50346	0.944466	-0.0490874	0.163157
				1.91441	2.23258	2.89616	-2.17603	3.09251	-2.98488		1.32536	-2.98783	-1.81623	-2.63735	-2.69981	-2.22753
				0.0490874	0.603315	-2.69981	0.554922	1.81623	-3.04052		0.539961	0.527187	-2.79798	2.89429	2.50346	0.141472
				2.60163	2.88225	-2.11076	-2.92829	-2.20893	2.04928		0.93266	0.568526	-0.147262	0.0582046	2.69981	2.78427
				1.52171	0.791915	0.638136	0.0524525	-0.0490874	0.032947		-0.245437	-0.315116	-3.09251	2.77732	1.42353	-0.330114
				1.71806	2.08501	-0.245437	-0.267764	2.01258	2.06775		-2.50346	-3.03955	-2.40528	-3.00238	2.99433	-1.35318
				-1.03084	-1.1797	2.01258	2.17449	0.93266	1.4701		1.12901	1.31012	-1.71806	2.37245	-0.441786	-0.149972
				0.736311	0.773387	-2.20893	-1.06022	-0.147262	1.69843		2.01258	1.79581	1.42353	1.21157	-1.03084	1.31094
				-2.11076	-2.28987	-1.22718	-1.23831	-1.12901	-2.70234		2.11076	2.54354	-0.0490874	1.01649	1.52171	1.85843
				1.71806	1.75914	1.52171	0.646269	0.539961	1.06889		-0.147262	0.70337	3.09251	2.43931	2.40528	-2.75044
				0.245437	0.522078	1.52171	1.1525	0.0490874	1.65166		-0.638136	-0.518288	-2.60163	2.70865	-1.81623	2.50304
				0.736311	0.641638	0.343612	1.33367	0.736311	2.39346		-2.40528	-1.50537	-1.71806	-2.3719	2.20893	-2.68728
				-0.736311	-0.777247	-0.0490874	-0.399698	-1.32536	-1.40863		-1.32536	-1.48254	-0.638136	-0.529434	0.343612	-0.116089
				-0.638136	-0.608277	-0.539961	-0.709819	0.343612	-2.53986		-2.79798	2.73054	-1.52171	0.975219	0.834486	0.805683
				1.81623	1.69022	-1.22718	-0.422789	-1.61988	-2.20668		2.50346	2.57827	-2.50346	-3.11429	1.03084	-0.73498
				2.79798	3.04234	0.539961	0.626276	-1.61988	-0.33405		-1.03084	-0.822341	2.69981	3.03135	-1.61988	-2.39812
				1.22718	1.38152	-0.343612	-0.935014	2.40528	2.48701		1.91441	1.55403	-2.69981	-2.62063	-0.245437	-0.508193
				-2.89616	-2.80698	-2.20893	0.752993	-2.11076	-1.97347		-2.69981	-2.00004	-3.09251	2.8682	0.441786	1.10416
				-2.01258	-2.28128	-2.50346	-0.933393	-0.638136	-1.08707		-2.01258	-1.91667	1.12901	1.16352	1.03084	3.102
				1.03084	0.646485	2.50346	1.91554	-0.343612	-1.22516		-0.736311	-0.657954	2.40528	3.07062	-1.22718	1.01631
				1.61988	0.492159	1.22718	0.710536	2.99433	1.02816		-1.81623	-1.25263	-2.50346	-2.0941	-1.81623	2.4822
				1.91441	2.24143	-2.89616	-2.68078	-1.42353	-1.29493		-0.539961	-0.121853	1.91441	2.56704	0.834486	1.50085
				-2.99433	-2.28721	0.0490874	-0.346305	-2.40528	3.10467		2.01258	2.54399	-0.834486	-0.786563	0.834486	1.19284
				1.91441	2.2094	2.20893	1.92844	-0.736311	2.44493		1.12901	-3.11566	-2.50346	2.91182	-2.50346	-1.33617
				-0.834486	-0.93832	-1.03084	-0.764806	-1.71806	0.381787		2.30711	1.50492	-1.71806	-1.25209	2.50346	-1.82971
				0.736311	1.39916	-2.50346	3.09026	0.441786	-2.38677		-3.09251	-3.10032	3.09251	3.09714	2.20893	1.69652
				0.245437	0.0752616	1.22718	-0.840142	-0.638136	1.92236		2.40528	2.10528	2.50346	2.14544	2.60163	2.38688
				-2.89616	-2.34463	3.09251	-1.41783	1.61988	-2.92943		2.99433	3.00535	2.79798	2.65309	-1.03084	-0.64075
				0.638136	0.275476	-2.11076	-1.0168	-0.441786	-2.15402		2.79798	-0.163857	-1.52171	-3.01134	-1.32536	-0.757582
				-1.91441	-1.42021	2.20893	2.08186	-1.61988	-2.71048		2.50346	2.85753	-2.69981	-2.72372	-1.22718	-0.706464
				-0.93266	-1.02569	1.71806	-2.85281	-2.01258	-1.67901		2.50346	2.90519	1.12901	1.1342	0.539961	1.43829
				-0.834486	-1.11166	-0.147262	-0.235523	-1.61988	-2.74501		0.343612	0.131636	-1.03084	-1.42905	0.736311	0.0103559
				-2.60163	-2.55852	-1.91441	-2.12238	-2.50346	-2.33243		-2.20893	-1.47026	2.40528	2.83964	1.81623	-0.824699
				-2.40528	-2.13251	2.79798	2.39121	0.0490874	-1.78758		-0.441786	-0.769043	-1.32536	2.62382	2.89616	2.77659
				0.0490874	0.152465	2.40528	1.77167	-0.834486	-1.37798		-2.30711	-2.30463	-2.89616	2.8887	-0.834486	-0.455337
				0.638136	0.438368	1.61988	1.97251	2.01258	1.98721		-2.40528	-1.37997	0.0490874	0.213182	-0.441786	-0.56221
				1.42353	1.63574	0.834486	0.522203	-1.03084	2.99441		2.69981	2.85734	-0.638136	-0.614837	0.539961	1.02032
				2.99433	-2.88883	2.40528	2.21014	2.11076	0.0188301		2.50346	2.75153	-0.93266	-2.72619	3.09251	2.92077
				2.11076	-3.10253	0.0490874	-0.373769	-1.32536	-2.57753		0.147262	0.1416	-0.343612	-0.583914	3.09251	2.54364
				0.93266	0.581862	2.89616	-1.17404	1.03084	-3.09475		-3.09251	2.48554	1.81623	-0.990482	-2.79798	-1.85767
				-0.834486	-1.28735	2.11076	1.68765	2.30711	3.13887		-1.12901	-0.858976	0.736311	1.06245	-0.0490874	-0.0660961
				-2.01258	-2.4152	-2.01258	0.190155	-2.79798	2.75599		1.52171	1.26806	-2.50346	2.97585	-1.71806	-2.68839
				-0.441786	-0.338603	-1.22718	-1.53043	1.03084	-1.13962		-1.52171	-0.521012	-1.03084	-1.28385	-1.03084	-1.07619
				2.89616	-2.55972	-1.12901	-0.896549	2.01258	2.06461		-2.60163	2.9619	0.441786	0.836922	-2.99433	-3.03457
				2.60163	2.45639	1.32536	-1.11388	-1.12901	0.27328		2.40528	1.89178	-0.147262	0.501409	2.40528	1.78253
				1.61988	1.08952	-1.91441	-2.98497	-2.20893	-1.36355		-2.01258	-1.4564	1.03084	0.139807	-0.539961	-2.50156
				0.638136	1.04574	-3.09251	2.98477	-3.09251	1.73381		-2.99433	2.25041	-0.736311	-0.4823	1.81623	-2.57155
				-2.99433	-2.50994	0.638136	1.19172	2.60163	1.2949		1.22718	1.19701	1.42353	1.34672	1.32536	2.73892
				-0.441786	-0.185563	1.32536	1.75147	-1.71806	-2.13334		-2.20893	-2.20206	-1.42353	0.0708941	2.99433	2.75113
				0.539961	-0.258194	-2.79798	2.73838	0.638136	-1.48783		-2.69981	-1.96627	0.343612	0.328374	-2.89616	1.02944
				0.147262	0.0253876	-0.441786	-0.556501	0.0490874	-2.66409		-1.22718	-0.806431	1.91441	2.30708	-0.245437	-0.349065
				-1.32536	-0.881623	-1.03084	-1.53515	-1.03084	-1.76527		-2.99433	-3.09445	-2.99433	2.86507	2.11076	2.77688
				-1.71806	-2.31415	-1.52171	-1.19017	1.03084	2.05171		-0.93266	-0.253638	-0.834486	-0.297001	0.343612	1.02155
				0.736311	0.999021	-1.03084	-0.528459	1.52171	1.28385		2.50346	2.3183	-0.736311	-0.443985	-2.11076	2.82581
				-1.71806	-2.20684	0.93266	2.09678	0.441786	0.774993		-2.40528	-1.78423	2.20893	0.168555	-1.42353	-0.00427591
				-1.22718	-1.7935	1.52171	0.850201	2.30711	1.89371		0.245437	-0.523106	-1.22718	-2.78026	-1.71806	-1.92142
				2.20893	2.5538	1.22718	1.35762	1.71806	2.86179		-2.89616	-2.82737	-2.79798	2.47004	2.89616	2.51912
				1.91441	2.23332	0.539961	0.825015	-1.71806	-2.38963		-1.91441	-1.97745	-1.71806	2.86468	-2.01258	2.97523
				0.343612	0.649009	0.539961	0.0348682	1.81623	1.9693		-2.79798	-1.83897	-2.40528	2.66751	-2.60163	0.643922
				0.245437	0.873412	2.30711	1.82736	-0.441786	-0.649789		1.71806	2.02215	-0.638136	-0.533451	2.89616	-2.26662
				1.52171	1.32128	-2.30711	-2.16389	-2.79798	0.950473		0.343612	0.278524	-0.638136	-1.08656	-0.441786	-0.535192
				2.40528	2.49869	1.42353	1.20147	0.539961	0.90686		-0.736311	-0.914701	1.71806	1.68709	3.09251	-0.571173
				-2.30711	-2.18715	0.834486	0.341493	0.0490874	-0.117331		0.93266	0.728487	-1.52171	-1.19643	0.147262	-0.279738
				-2.89616	-2.90561	-0.539961	-0.231944	0.539961	3.00725		-1.12901	-1.07397	-2.69981	2.77975	-0.834486	-0.88609
				0.834486	1.2387	-2.50346	-1.08286	3.09251	1.77228		-0.93266	-1.06695	-1.32536	-0.897142	2.50346	2.27753
				-2.20893	-2.50004	1.12901	1.21078	2.50346	2.43341		2.60163	2.82612	2.20893	2.42098	0.736311	0.130965
				0.343612	0.609057	1.22718	1.13957	1.81623	1.22209		-1.32536	-1.74549	1.91441	1.71682	2.50346	3.07564
				-1.52171	-2.13469	1.91441	2.20043	-2.50346	-2.6016		2.30711	2.50865	1.52171	0.978731	2.89616	-1.15312
				0.441786	0.119527	-1.42353	-0.908211	2.30711	-2.78082		-2.69981	-2.00415	-0.93266	-0.641072	-2.11076	0.619302
				-0.147262	0.602367	-0.93266	-1.366	0.0490874	-1.06753		1.91441	2.84193	-1.42353	-2.82043	0.638136	1.82665
				0.834486	1.0078	1.32536	0.21587	-2.20893	-2.60373		0.147262	0.949234	2.89616	-2.78779	1.12901	1.23834
				2.50346	2.19124	-1.42353	-0.95423	-2.20893	-2.22712		-0.0490874	0.414	-0.736311	-1.00699	1.12901	-0.550359
				-1.22718	-1.57654	0.343612	-0.20856	-2.89616	-1.65546		0.441786	0.244979	0.736311	1.25268	1.03084	1.6448
				-0.147262	-0.313695	1.22718	1.03059	2.60163	-2.52573		-2.89616	2.50034	-0.93266	-1.45918	2.60163	1.5165
				0.539961	0.918847	-1.32536	-0.819477	2.20893	1.88555		-1.03084	-0.908968	2.40528	2.64637	2.99433	-1.94213
				2.11076	2.10421	-0.343612	-0.375872	2.30711	2.17963		3.09251	3.07122	-2.30711	-2.97311	-2.50346	-1.10229
				3.09251	2.72697	-0.93266	-0.913754	0.147262	0.076835		1.12901	1.15947	0.0490874	-0.460581	-2.11076	1.97634
				-2.01258	-2.56234	0.834486	1.88058	-0.245437	0.275552		1.71806	1.68815	-1.22718	-0.777698	0.0490874	0.228996
				1.52171	1.4062	-1.52171	-0.920371	-0.736311	-2.47667		2.89616	3.07162	-0.539961	-0.521712	0.0490874	0.650776
				-0.245437	-0.10194	2.89616	1.91876	-2.50346	-2.4608		-1.91441	-1.34231	-2.20893	-0.988102	-2.01258	2.81762
				-0.147262	0.219041	3.09251	2.12685	0.147262	-0.0143987		-2.40528	-1.49891	1.42353	2.15388	1.32536	1.26811
				-1.81623	-2.45616	-1.52171	-2.95227	1.03084	2.99576		1.71806	1.48546	3.09251	-3.04703	-2.40528	2.79302
				-2.11076	-2.76868	-2.50346	2.70674	0.834486	-3.12678		1.32536	1.04738	-0.93266	-1.30358	2.79798	0.808355
				-1.03084	-0.734607	0.343612	0.0265337	-2.60163	3.02882		2.79798	2.49009	1.81623	1.88148	2.69981	2.68123
				-0.343612	-0.219123	0.343612	0.49501	0.343612	-3.06016		0.736311	1.20069	-0.93266	0.651485	3.09251	1.39283
				1.12901	0.292559	2.20893	0.657437	0.736311	0.681051		0.834486	1.11456	2.99433	2.6926	0.441786	-0.878164
				0.638136	0.680037	2.79798	2.29655	-2.79798	-2.09189		1.71806	2.34195	0.736311	-2.88163	1.81623	2.89056
				0.539961	0.842441	-1.71806	-1.33908	-0.834486	-1.07822		0.638136	0.515417	1.91441	1.89375	0.93266	-3.12214
				-0.343612	-0.482595	1.32536	0.929995	0.343612	0.544133		2.50346	1.90686	0.93266	1.58411	0.343612	0.180634
				1.03084	0.826689	-2.89616	2.01875	-1.32536	-2.27774		0.93266	0.240956	0.441786	2.61527	-0.539961	0.0346518
				-2.11076	-2.01462	2.89616	2.38508	-1.81623	-2.05858		1.52171	1.81715	0.147262	-1.25899	0.343612	1.1193
				2.60163	2.83988	1.81623	1.48783	1.71806	-2.43763		1.22718	1.05179	2.01258	1.78707	-2.50346	-1.92773
				-2.01258	-2.18796	2.11076	1.48006	-2.01258	-1.5642		2.40528	2.98351	1.71806	2.11585	0.539961	0.733787
				3.09251	3.12676	2.89616	2.19231	-0.245437	0.00189483		-2.99433	2.89194	-0.638136	-0.820469	-1.91441	-2.40925
				1.12901	1.13323	2.20893	1.97433	-0.441786	1.13722		-0.638136	-0.857368	-2.11076	-2.21387	-0.93266	-0.752038
				-2.50346	-2.66392	-2.79798	-2.40608	-1.12901	1.72996		-0.343612	-0.421299	-0.638136	-0.744276	-1.22718	-0.956682
				0.539961	0.048663	-0.736311	-1.40091	0.245437	0.432701		0.441786	0.252533	0.343612	0.753415	2.30711	-0.0105397
				0.441786	0.685189	-1.81623	-2.68844	-2.69981	-2.63247		-1.91441	-2.0281	-0.638136	-0.38576	2.20893	1.24632
				2.30711	2.20942	-2.69981	-1.02611	0.147262	-0.264081		-1.12901	-0.878564	1.71806	2.53322	1.42353	-2.53258
				2.79798	2.99887	-0.638136	-0.600839	2.01258	1.65153		2.69981	2.87093	0.638136	-0.153034	3.09251	2.68811
				-2.89616	-2.33169	1.61988	-1.72669	-1.91441	-1.88175		0.343612	0.270852	-2.30711	-2.148	-2.20893	-0.917769
				2.30711	2.42751	-0.834486	-0.549108	1.81623	-2.58026		2.60163	-2.76874	-2.69981	2.84487	-2.60163	3.13754
				-2.50346	-2.24243	0.245437	0.300435	-2.69981	-2.13141		1.32536	1.31457	1.42353	1.09311	0.343612	1.33946
				-2.79798	-2.22488	-2.30711	2.30145	-1.22718	3.03764		-1.91441	-3.01868	2.20893	2.27138	0.93266	0.738028
				-2.69981	-2.22628	-2.01258	-0.921426	-0.441786	3.03754		-2.50346	-2.2604	1.52171	1.59089	-2.50346	3.13274
				2.60163	2.64596	-2.30711	-1.49612	-1.32536	-2.08538		-2.40528	-2.27139	1.22718	2.08571	2.50346	-2.54111
				2.50346	2.0932	-2.99433	-2.90969	2.50346	0.844399		1.03084	0.897645	2.20893	2.01465	-2.30711	2.47939
				2.20893	1.65224	2.11076	1.98545	2.69981	-2.70158		-2.89616	-2.31068	-1.71806	-1.14814	-0.245437	-0.431654
				-2.89616	-2.82249	2.89616	2.53355	2.79798	3.04746		2.40528	2.05758	1.12901	1.48463	2.01258	2.01189
				3.09251	-2.46005	-1.22718	-0.699049	-0.638136	0.312206		-2.60163	-2.15112	1.52171	1.7347	1.52171	1.18719
				-0.147262	0.199128	-2.11076	-2.30136	1.42353	1.90576		-1.03084	-1.04567	-1.32536	-1.07676	-0.93266	-1.04571
				-1.52171	-2.02826	-2.11076	-2.05747	-2.79798	3.02722		1.03084	0.658752	2.40528	2.27982	1.81623	1.34255
				0.539961	0.817842	1.22718	1.37614	0.245437	-2.67466		-2.79798	2.98093	0.343612	-0.352546	2.11076	2.56438
				1.42353	0.970779	1.03084	1.17982	2.89616	2.02115		1.91441	1.92383	-2.89616	2.89901	-2.79798	2.98575
				1.42353	1.52603	2.11076	2.01506	-2.40528	-2.50738		3.09251	2.71125	-1.32536	-2.05189	-0.736311	3.06612
				-0.343612	0.145022	2.40528	2.00268	2.11076	1.98762		2.50346	2.86908	-2.01258	3.02116	-0.245437	1.02155
				0.0490874	-0.071233	-0.638136	-0.467367	-1.52171	-1.02946		0.245437	-0.0638144	0.93266	0.434382	1.91441	1.58887
				2.60163	2.66727	0.638136	0.72502	-2.40528	-2.23818		0.441786	0.471013	-0.343612	0.444904	1.91441	2.26167
				1.42353	1.21912	-2.30711	-2.07414	3.09251	1.02645		-0.834486	-1.08738	-2.60163	2.72169	2.89616	2.88087
				-2.11076	-1.87421	0.539961	-0.0139016	1.32536	-2.6102		2.11076	2.14511	0.343612	1.31035	-2.99433	-0.476158
				2.40528	2.52172	-1.71806	-0.76518	-0.93266	0.874135		0.343612	0.347546	-1.32536	-1.43689	1.12901	2.01347
				1.61988	1.27108	-0.245437	-0.311063	-1.32536	-2.98145		2.11076	2.14709	-2.30711	-3.07299	-2.30711	-2.92122
				2.50346	2.8931	-2.50346	-2.38319	-0.441786	-2.5459		2.69981	2.97538	-1.32536	-2.29591	1.61988	-2.84903
				-1.03084	-1.44474	-2.11076	-0.486547	-0.539961	-1.76051		1.71806	1.35948	1.32536	1.39516	-2.01258	-2.89306
				1.32536	0.403963	0.441786	0.594621	1.52171	-3.0267		-2.01258	3.08983	1.03084	2.02906	2.50346	3.08433
				-1.12901	-0.910453	-0.343612	-0.481089	-1.91441	0.352757		2.50346	2.36818	3.09251	-2.83431	-1.12901	-1.58844
				2.20893	1.88066	-2.89616	2.5391	-2.99433	0.0606271		2.69981	2.83907	2.11076	2.15581	2.99433	-1.1118
				0.736311	0.424011	1.12901	0.164717	2.01258	1.6306		-1.71806	-1.01234	-0.245437	0.223118	-1.61988	-1.50122
				1.91441	1.83219	-1.91441	-1.84316	-0.93266	2.58671		-2.01258	-1.94378	2.50346	2.67204	1.12901	1.21229
				-2.30711	-1.68891	-3.09251	-2.71684	1.22718	1.96765		1.71806	1.88439	-2.69981	3.0921	1.71806	2.94084
				0.147262	0.579077	-1.32536	2.04968	2.69981	-2.00149		-1.52171	-1.05444	-2.30711	-1.78845	0.638136	-1.12938
				2.30711	2.43879	-2.20893	0.730713	-0.441786	2.19086		2.11076	2.84352	-1.71806	-1.74799	-0.539961	-0.506803
				-1.12901	-1.25366	2.01258	1.98076	-1.22718	0.667191		1.42353	1.07097	0.736311	1.02334	-0.93266	1.25378
				2.11076	2.03597	1.71806	1.18751	1.81623	2.06727		-0.736311	-0.713387	0.0490874	0.02289	3.09251	-1.17969
				-2.89616	2.97284	2.69981	2.23378	1.32536	0.848229		1.91441	1.82226	1.52171	1.4109	0.539961	1.47984
				-1.12901	-1.72916	1.12901	0.115057	0.93266	1.5384		3.09251	2.79219	-2.50346	1.61596	-1.12901	0.479264
				2.60163	2.12969	2.11076	2.28118	0.0490874	-0.74065		0.736311	-0.0448553	2.11076	2.67419	2.89616	2.69235
				-2.01258	-1.9301	-2.60163	-2.9578	-1.81623	0.318408		2.79798	2.52404	-1.22718	-0.516278	-0.0490874	3.02332
				1.91441	2.17093	0.736311	0.824793	2.11076	2.17751		-1.52171	-1.11114	-1.22718	-2.1269	-0.343612	-0.633269
				1.03084	1.11266	1.42353	2.93246	0.638136	0.449494		-0.736311	-0.865579	0.245437	-0.0593045	2.30711	2.86047
				-3.09251	-2.63885	-0.834486	-1.82408	0.539961	0.950823		-1.12901	-1.35006	-0.834486	-0.671022	3.09251	2.99078
				-0.245437	0.131487	0.343612	-0.957079	-1.12901	2.01414		2.79798	2.65422	1.71806	1.31234	-2.30711	1.59058
				-2.69981	-1.83056	1.81623	0.116979	-1.61988	-2.58397		1.91441	1.93114	0.834486	0.465246	-2.50346	2.45987
				1.61988	1.83517	-0.834486	-1.19117	1.71806	-1.95207		0.834486	0.0430566	2.40528	1.61802	0.0490874	0.265968
				-0.539961	0.0210881	1.52171	-1.25982	-2.99433	-2.17679		1.91441	2.16775	-2.99433	3.04689	0.245437	-2.15516
				1.22718	1.0138	-2.69981	-2.94415	1.71806	1.34417		-2.01258	-1.89014	1.52171	0.967379	0.147262	0.0374779
				2.60163	2.93655	1.52171	1.49488	3.09251	-0.357218		-0.834486	-0.691547	-2.30711	-1.24612	-2.40528	2.78029
				1.91441	1.61486	-1.42353	-0.989547	-2.30711	-2.21536		2.30711	2.47376	1.61988	2.70666	1.42353	2.5201
				1.52171	1.78279	-1.81623	-2.17809	0.539961	-0.702218		-1.81623	-2.13061	1.91441	-3.08219	0.638136	0.594828
				3.09251	2.91437	2.30711	2.04694	-2.69981	-2.90771		2.40528	3.0033	1.81623	2.46986	-1.81623	-2.40642
				0.147262	0.380438	-1.03084	-0.675383	-2.50346	-2.1865		-1.32536	-1.52076	-2.20893	3.11512	-1.03084	-0.601048
				-1.91441	-2.43402	0.245437	0.349826	0.638136	0.305429		0.441786	-0.361526	-2.99433	2.60166	1.42353	2.05401
				2.79798	2.86768	1.81623	1.35244	-0.0490874	-2.12021		0.441786	0.434594	0.93266	1.28376	-0.343612	-0.523294
				2.79798	2.92792	1.91441	1.89443	-0.0490874	-0.989519		3.09251	-2.22985	-2.69981	-2.69612	1.42353	2.72527
				-2.60163	-3.00191	-1.61988	-1.4069	2.01258	1.87421		-1.03084	-0.969238	2.50346	2.92904	-1.12901	0.0396874
				1.12901	0.606349	2.40528	2.08011	2.60163	-2.75695		2.60163	2.19265	1.81623	2.12896	2.50346	-1.45821
				-0.539961	-0.289562	-2.79798	2.10485	-1.52171	-2.87234		0.539961	-0.0256935	0.834486	0.718377	-0.441786	-0.917727
				-2.11076	-1.81561	2.40528	2.13784	3.09251	-2.75596		0.539961	0.471257	-2.40528	-1.52054	-1.22718	0.0463351
				-2.89616	-2.7293	-0.93266	-1.26401	-0.147262	2.85914		-1.42353	-1.82568	2.30711	2.49839	2.60163	3.00415
				-1.52171	-1.26387	2.11076	2.08038	0.441786	0.238875		-1.03084	-0.988826	-2.50346	2.68645	2.89616	2.71175
				2.99433	2.74402	-1.52171	1.93457	0.834486	2.66977		-0.343612	1.01054	-3.09251	3.03999	-0.93266	-0.931704
				-0.343612	0.133043	0.245437	0.156379	-3.09251	-2.15721		0.441786	0.425852	-2.11076	0.612291	1.91441	3.00509
				0.93266	1.28036	-0.834486	-0.873852	-0.638136	-0.5524		2.79798	2.64307	-1.22718	-0.966007	-1.71806	1.93292
				3.09251	-2.90127	0.147262	-0.286184	-2.01258	-2.12798		1.61988	-3.07681	-1.71806	2.58591	-1.12901	-0.98837
				-1.22718	-1.3187	-1.32536	-0.864521	-1.52171	-1.88544		-0.736311	-0.521929	1.32536	1.57241	1.61988	-2.26892
				2.11076	2.31312	1.12901	2.773	1.22718	0.0231104		-1.91441	-1.05858	-2.79798	2.35932	0.147262	0.136937
				1.22718	1.22707	2.20893	2.00684	1.22718	0.582531		-2.79798	-3.09332	-2.50346	2.65881	-0.343612	1.05845
				1.52171	0.663921	2.40528	2.02144	1.81623	1.42789		-2.20893	-1.26065	-1.52171	2.87585	1.03084	2.20647
				1.81623	2.04607	-2.30711	-3.01157	1.03084	-1.67864		2.50346	2.44891	3.09251	2.71474	2.99433	2.84823
				1.91441	2.19499	1.61988	0.817377	0.834486	1.95351		0.0490874	-0.448249	1.22718	2.54425	-2.40528	-2.49086
				2.99433	2.67084	-1.22718	-1.01457	2.20893	2.5803		-2.30711	-1.72246	-1.81623	-2.73417	1.71806	2.56999
				0.638136	0.674162	2.40528	1.98609	-0.0490874	-0.209517		-1.32536	-0.874142	0.0490874	0.45107	2.69981	2.18406
				-2.69981	-2.22045	-0.343612	-0.182885	-2.89616	-2.28826		2.50346	2.61379	0.736311	1.17215	2.40528	2.45896
				-1.81623	-2.59704	0.245437	-0.384464	-1.71806	2.29315		2.50346	2.49199	1.91441	2.02786	2.11076	-2.33868
				0.638136	0.134244	-0.441786	-0.425171	0.0490874	-0.922089		-1.42353	-0.183725	-2.40528	-2.05081	-2.60163	-2.10003
				1.61988	1.83145	0.441786	0.0143492	-0.736311	-0.423953		-2.50346	-2.87762	0.638136	0.76281	-0.441786	-0.704688
				-0.93266	-1.18847	-1.71806	0.86403	1.61988	1.94331		-1.32536	-1.71472	-2.89616	-3.11909	-1.61988	-0.00797894
				2.60163	2.45576	-1.12901	-0.798973	1.03084	1.61954		-0.147262	0.18088	-1.91441	2.61673	-1.52171	-2.80604
				-0.638136	-0.224076	-2.60163	-2.10239	1.42353	-1.07528		-1.12901	-1.1175	0.93266	1.17573	-1.03084	-0.755092
				-0.245437	-0.116353	2.30711	0.753495	0.147262	0.0319534		2.89616	-1.8215	1.42353	2.13007	0.638136	1.02979
				0.245437	-0.0518355	2.01258	2.23506	0.736311	0.954657		-2.60163	3.06469	2.20893	1.20495	2.50346	2.82128
				0.539961	0.462077	-0.539961	-0.447744	0.736311	1.41049		-1.91441	-1.48584	-2.79798	2.81465	-2.79798	2.44884
				-1.03084	-1.05985	-2.11076	2.14347	-2.79798	-0.656255		-0.93266	-0.891104	0.834486	1.0446	1.81623	2.07741
				1.81623	1.63857	-2.99433	-0.318233	2.79798	-2.95402		-2.60163	3.06205	2.79798	2.65998	1.12901	1.22971
				-2.40528	-2.4756	-1.42353	2.53256	0.93266	-0.136543		1.22718	1.4573	-2.40528	-0.13174	0.245437	0.371219
				0.245437	0.0873408	0.343612	0.500968	2.50346	2.39901		-3.09251	3.05405	-2.01258	1.60326	-0.539961	-0.387729
				-0.441786	-0.290219	-2.11076	-0.953865	-0.343612	-0.159304		-0.736311	-0.547757	-2.11076	3.11791	-1.71806	-2.51371
				0.147262	-0.0241198	0.539961	1.09202	1.91441	0.902098		2.79798	2.58634	-1.32536	-1.12048	2.20893	2.65753
				-0.0490874	0.161223	0.147262	-0.0274308	0.638136	0.600355		-1.22718	-0.900804	-3.09251	2.29675	2.30711	1.45904
				0.93266	1.02316	0.343612	-0.0672772	-0.0490874	-0.598381		-2.40528	-1.19033	1.52171	2.14358	2.60163	-1.69307
				-1.71806	-1.93521	-1.81623	-2.09828	0.736311	0.0850884		2.30711	2.29716	-0.147262	-0.211251	2.11076	0.202889
				2.69981	2.90135	-1.52171	-1.27489	0.0490874	-0.177941		-1.42353	-1.44142	1.71806	2.38574	-2.89616	-2.35394
				-1.81623	-2.39501	2.89616	-2.38124	-1.81623	2.17211		-3.09251	2.96862	0.736311	-1.66304	-2.20893	-0.332467
				-2.01258	-1.96189	-2.79798	3.05378	-1.81623	-0.970846		0.441786	0.427119	3.09251	2.69858	2.01258	-0.468112
				-1.12901	-1.26392	-2.79798	2.61628	1.52171	-0.0801083		0.834486	0.666483	-1.61988	-2.40814	-1.91441	-1.5526
				-0.539961	-0.987345	2.40528	2.29155	-1.12901	-1.51836		-2.20893	2.92204	-2.50346	1.83877	-1.42353	-1.06829
				-3.09251	-2.71638	2.01258	2.17907	0.736311	-1.11034		1.12901	2.27542	-0.736311	-0.318717	2.60163	2.34227
				-2.60163	-2.63941	-2.20893	-1.69308	-1.32536	1.95309		-1.61988	-2.05737	-2.60163	2.09862	3.09251	-2.16958
				-0.147262	0.170771	-1.71806	-1.34931	2.40528	0.128141		-0.834486	-0.732624	-0.441786	-0.0750509	2.99433	-3.07845
				0.245437	0.0160417	2.99433	2.10408	-0.834486	-1.75993		-1.12901	0.426753	-1.52171	-2.88832	2.60163	-2.96128
				-0.0490874	0.343598	-2.40528	-0.993363	3.09251	1.66678		1.12901	1.24343	0.0490874	0.528398	-0.343612	-0.579352
				-1.12901	-1.26591	-1.03084	-0.805217	2.40528	2.1735		0.736311	0.694676	-0.343612	-0.0331961	-0.0490874	2.51918
				-2.11076	-3.05283	0.0490874	-0.255083	2.11076	1.91397		1.71806	1.8034	2.60163	2.75012	0.638136	-0.268824
				2.40528	2.4898	0.147262	-0.128552	-1.12901	-1.41008		0.539961	-0.0269138	-0.834486	-0.831908	-2.01258	-1.94194
				-3.09251	-2.75714	-2.50346	-2.51669	-0.245437	0.0267961		2.30711	3.06081	-2.89616	2.5825	1.91441	2.80593
				-2.60163	-2.20736	1.03084	2.03217	-0.93266	-1.77124		-3.09251	-3.02261	-1.71806	-2.60209	1.42353	1.30338
				-1.22718	-1.17282	2.50346	1.69673	0.539961	1.47833		1.32536	1.1698	2.99433	2.77281	2.01258	-2.40119
				-0.834486	-1.45442	2.60163	2.13489	-2.50346	-2.45194		1.81623	2.54175	2.40528	2.1416	-0.441786	0.096406
				-1.81623	-1.91144	-2.79798	1.86804	-1.61988	1.99602		2.50346	2.28317	2.89616	1.51042	-2.99433	-2.61463
				2.40528	2.22553	-0.245437	-0.258188	-1.42353	-1.79557		-2.11076	-1.07306	-2.79798	-2.67664	1.42353	2.54835
				0.441786	0.203569	-1.91441	-1.16672	2.11076	1.9755		-2.89616	2.08188	-0.834486	0.764889	2.40528	2.6093
				-1.61988	-1.70752	-1.42353	-0.642778	-2.99433	-2.80178		-2.30711	-1.7558	1.61988	1.50992	1.32536	-2.6455
				-0.147262	0.0770854	0.834486	2.38231	-2.20893	-2.87587		1.81623	1.80661	0.441786	0.967867	0.147262	-3.00645
				-2.40528	-2.44776	0.539961	0.270847	-2.01258	-2.33806		1.03084	1.31957	2.20893	2.74242	2.89616	2.53078
				2.01258	2.08683	-2.99433	1.87101	-0.0490874	0.825851		-2.60163	-1.77823	1.81623	1.77417	0.441786	2.33629
				1.03084	1.01442	-2.40528	-2.13752	-1.03084	-2.58157		2.69981	2.06471	-2.60163	-0.676066	2.60163	3.0754
				-1.12901	-1.04112	2.69981	2.22606	0.147262	2.88952		-2.30711	-1.84522	1.32536	1.06366	-1.22718	-1.96784
				2.99433	2.63779	-2.30711	-1.27166	-1.32536	-1.87756		1.81623	2.0338	-1.71806	-0.742738	-0.0490874	2.15254
				0.638136	0.256842	1.71806	1.07596	1.12901	-0.643578		1.81623	1.91688	-1.91441	-3.12264	0.834486	0.428216
				-0.93266	-0.594969	3.09251	-2.31874	-1.03084	-1.81235		0.736311	0.833732	-0.539961	1.06518	-1.32536	1.77486
				-0.441786	-1.02119	2.79798	2.23681	-0.0490874	-0.00559329		1.32536	1.06185	-1.91441	-1.89722	0.539961	0.479333
				0.245437	-0.0100658	0.441786	0.0591088	-1.81623	-0.986402		0.93266	0.418455	-1.81623	1.74293	-1.22718	-1.3535
				1.52171	0.937242	0.638136	-0.626458	-2.40528	2.7359		-2.79798	-1.93537	0.441786	0.980068	-1.81623	-1.7578
				1.91441	1.84196	0.638136	2.2554	2.50346	3.08463		-2.40528	-1.78391	1.91441	1.78069	-1.32536	-0.557214
				-2.01258	-1.37286	-1.03084	-0.893426	0.834486	0.28771		2.20893	2.25244	-1.52171	1.44623	2.20893	1.3426
				0.245437	0.266529	-2.30711	-2.27257	0.343612	-0.383841		-1.71806	-3.13106	-1.03084	-0.642565	2.89616	2.50736
				-2.40528	-1.41483	-1.03084	-0.962134	-2.99433	0.140221		2.79798	2.71397	2.89616	2.8597	-0.343612	-0.246526
				1.71806	2.21428	-1.12901	-0.0423221	2.11076	2.26341		2.20893	2.01205	-2.30711	1.49754	2.79798	2.86531
				-0.834486	-1.66584	-0.539961	-0.506265	-0.0490874	-2.31935		1.32536	2.50916	-2.69981	1.79782	-2.01258	2.05349
				1.61988	2.0027	-2.40528	2.17151	3.09251	-3.07218		0.343612	0.492989	0.93266	1.50378	-0.147262	0.176695
				-1.81623	-1.69086	-1.91441	3.06946	2.50346	2.48441		-2.50346	-2.27971	0.834486	-0.0482702	1.22718	-0.164391
				-1.91441	3.04702	-1.52171	-0.841929	1.22718	1.65103		-0.147262	1.2482	0.245437	0.426656	3.09251	-2.72718
				-0.834486	-0.907193	-1.32536	-2.19267	-1.61988	0.812961		-2.20893	-2.21537	-3.09251	3.0032	-1.22718	2.00009
				-2.40528	-1.31955	0.93266	0.246812	1.42353	1.79812		-1.22718	0.983544	-2.89616	-3.03457	-1.91441	-1.94787
				1.22718	0.920891	1.12901	1.9818	-2.79798	2.11087		-0.245437	-0.279199	-1.81623	-1.5911	0.0490874	-0.0202958
				1.81623	1.97332	-2.20893	-2.44078	-0.0490874	0.0675676		-1.42353	-1.35318	2.50346	2.46376	1.12901	2.95836
				2.99433	3.01178	-1.81623	-2.47656	2.30711	-1.66208		1.71806	1.82818	-0.0490874	-0.00842555	2.79798	2.72114
				-2.11076	-2.82571	-0.834486	-0.897087	0.147262	-0.367242		1.03084	1.04078	1.42353	0.8066	-2.11076	-1.17657
				-1.12901	-1.71726	1.03084	0.384021	1.12901	1.43237		-0.834486	-0.722945	0.0490874	-2.68695	2.99433	-1.33146
				2.89616	3.09852	-3.09251	2.56198	0.0490874	0.146659		2.50346	2.11496	2.50346	2.59914	-2.69981	1.82926
				2.11076	2.12193	0.638136	-0.458144	2.99433	0.677013		-0.539961	-0.474556	1.81623	2.1343	1.12901	1.4104
				-2.40528	-2.83576	-2.20893	2.29237	2.01258	2.19336		-0.93266	-1.0919	-2.30711	2.75693	0.834486	0.797355
				0.0490874	-0.416125	1.52171	1.46222	-2.20893	-1.23276		-0.441786	-0.759828	2.99433	2.56954	-1.42353	1.00656
				0.147262	-0.0331854	-2.79798	-2.1153	2.40528	2.23154		0.834486	-0.113603	-0.343612	-0.190042	1.22718	2.31535
				2.50346	2.32629	1.03084	0.579082	0.441786	1.71724		-2.99433	-3.0019	1.71806	1.53172	2.69981	2.6582
				-3.09251	-2.68023	-0.539961	-0.259955	2.60163	2.20625		1.52171	1.16347	-0.147262	-0.112148	3.09251	1.84734
				-2.89616	-1.92591	0.736311	0.533496	-2.60163	2.91119		-2.30711	-2.38838	0.245437	-0.244254	0.93266	0.851876
				-2.99433	-2.88772	1.52171	1.30556	-2.50346	-2.92615		-2.11076	-1.02854	-1.71806	-1.58749	1.12901	1.76553
				2.11076	2.41708	0.0490874	-0.0790244	1.71806	1.25324		1.03084	0.458212	-1.22718	-1.82287	1.12901	1.18158
				-0.0490874	0.202692	-0.0490874	-0.0802845	1.42353	-0.216479		2.69981	2.71723	-0.441786	0.164503	0.147262	0.629761
				-0.343612	-0.205186	-1.71806	-1.88733	2.01258	2.27766		2.50346	2.62469	-2.60163	-2.09799	-2.01258	0.762833
				-0.441786	-0.0576184	2.11076	1.54862	1.52171	1.51988		-2.69981	-2.11729	0.441786	-0.605091	1.52171	1.79495
				-1.12901	-0.656932	-2.60163	-2.55791	-2.11076	-2.96293		1.22718	1.6256	0.441786	-0.210345	-2.30711	-1.0875
				-0.441786	-0.272529	-0.539961	-0.273572	0.343612	1.07401		-2.79798	2.87663	2.60163	2.97923	-0.539961	2.80591
				-0.736311	-0.58266	1.32536	1.31191	-2.30711	0.803508		-1.12901	-1.05445	-1.03084	-1.88509	-1.22718	2.41873
				-1.71806	-1.00894	0.245437	0.0330556	-2.89616	2.57233		1.91441	2.58929	-2.20893	-2.63267	0.539961	0.247838
				0.93266	1.17986	0.638136	-0.0872444	0.343612	-2.4375		2.60163	2.66438	1.71806	2.33208	1.22718	2.35053
				-2.89616	-2.33614	-2.99433	-1.4902	0.343612	1.30307		2.30711	2.57156	0.343612	-0.331903	-2.60163	1.19122
				2.01258	1.91566	-2.89616	2.54102	-1.32536	-2.42199		2.30711	2.69339	1.22718	1.08958	-0.343612	-0.625524
				2.89616	-2.86381	-0.834486	-0.649959	1.91441	2.72358		-2.20893	-1.8356	-1.12901	-1.58217	1.52171	1.11899
				-2.50346	-2.27484	-1.91441	-1.42346	-0.441786	-0.605032		2.30711	2.90014	3.09251	3.03759	-0.147262	0.143625
				-0.638136	-0.446312	-0.343612	-0.0995972	1.32536	2.19073		1.71806	1.50462	-2.01258	-2.29809	-2.99433	2.46264
				2.11076	2.21212	-2.40528	-1.65054	-2.50346	-1.49991		-1.12901	-0.891895	-0.441786	-0.380374	1.61988	2.33733
				-1.12901	-1.1412	1.42353	-2.46377	-1.52171	-1.95873		-2.79798	-2.12305	-0.736311	-1.19808	2.01258	2.59553
				0.834486	0.698763	1.61988	0.156031	2.50346	-2.95919		-2.40528	-2.27584	-2.11076	1.8906	3.09251	-1.01312
				-3.09251	-3.0847	-0.441786	-0.131565	1.32536	2.03887		1.32536	1.12696	0.147262	0.24413	-2.20893	2.32594
				2.79798	-3.09093	2.79798	-2.79051	0.539961	0.0277484		-1.61988	-2.05824	2.30711	2.84437	-3.09251	2.67537
				0.343612	0.684726	3.09251	-2.38507	-0.343612	-2.2703		-3.09251	-2.97085	0.343612	0.258585	-0.343612	-0.258077
				-2.01258	-1.28722	1.22718	1.14792	2.99433	-0.350495		-2.01258	-1.95507	-2.89616	3.01858	2.01258	-3.04764
				-0.441786	-0.0471511	-1.81623	-1.40875	0.539961	0.802614		1.42353	0.611605	0.343612	0.414564	-0.736311	-2.47402
				-2.60163	-2.63507	-1.81623	-0.885383	0.638136	2.03908		1.81623	1.7651	2.79798	2.61753	1.61988	1.82229
				-0.343612	-0.187862	-2.20893	-0.403581	1.71806	1.49795		2.89616	2.29746	-1.61988	-2.29888	1.03084	0.775613
				1.12901	1.29506	-2.40528	-1.1479	-3.09251	-2.51651		-1.12901	-0.947666	2.01258	0.604479	0.638136	2.33406
				0.441786	0.446668	1.61988	0.120946	0.736311	-0.315612		-1.71806	-0.911911	0.834486	0.00551878	-0.539961	-0.395135
				-2.89616	-2.77444	-1.91441	-0.970458	-2.60163	-0.282105		1.52171	1.35251	2.40528	1.64747	-1.22718	-1.04806
				-1.81623	-1.60173	-0.245437	-0.18088	0.0490874	0.0545034		-2.01258	-1.29769	2.60163	1.57265	0.539961	-1.87554
				-1.52171	-1.23969	1.52171	0.471083	-0.93266	-2.08089		-2.01258	-2.0768	-2.20893	-1.21132	0.343612	-0.0446656
				-0.147262	0.210227	2.20893	2.01147	-2.50346	0.00704199		-0.834486	-1.06642	-2.69981	2.64662	0.539961	-0.654227
				-2.30711	-1.72777	2.99433	2.68441	-0.147262	-2.07352		0.245437	-0.710625	-1.12901	-2.36052	-0.245437	-0.485574
				0.736311	0.728721	1.12901	1.44952	0.147262	-0.0857207		-2.01258	-1.93472	-2.20893	-2.0327	1.61988	2.05847
				-1.52171	-2.02205	2.69981	1.25519	-1.71806	-1.26282		-1.71806	-1.78303	2.40528	2.50229	0.638136	-0.0327508
				2.20893	2.0763	0.834486	0.385545	-1.81623	-2.01247		-0.93266	-1.65595	-3.09251	-2.18249	0.834486	2.30112
				-1.22718	-1.25666	2.69981	1.9214	0.0490874	0.00628481		2.30711	2.5253	2.11076	2.49422	0.343612	2.25462
				1.71806	0.607113	-1.32536	0.860708	2.79798	-3.07157		-0.93266	-0.83242	1.81623	2.09813	-1.42353	2.29101
				-0.147262	-0.177563	-0.245437	-0.0222023	0.0490874	-0.296655		1.81623	2.55957	0.441786	1.05806	2.20893	1.86901
				1.32536	1.49185	1.42353	1.52021	0.834486	-0.7406		1.91441	2.0844	-2.11076	-2.36946	0.0490874	-0.922868
				-0.736311	-0.640362	2.30711	2.07896	1.12901	2.20658		-2.40528	-1.39389	2.69981	3.09205	-2.89616	-2.97232
				0.93266	0.961122	1.81623	1.99207	1.91441	-2.73215		1.03084	0.985488	1.61988	-3.06978	1.32536	-0.164396
				1.81623	1.88234	-2.79798	-1.95231	-2.40528	-1.88538		0.245437	0.27762	-2.69981	2.79444	2.20893	2.88885
				-1.61988	-1.53111	-1.81623	-0.850475	-0.93266	-0.950552		2.69981	3.00671	-2.60163	-1.53077	-0.539961	-1.6378
				1.61988	2.32063	1.22718	2.47204	3.09251	-3.01844		2.40528	2.26156	-0.638136	-0.540746	2.20893	2.07474
				-0.638136	-0.736932	-1.32536	-1.01107	-1.61988	-2.68036		-1.52171	-2.36738	-2.30711	1.93199	-2.40528	-2.24115
				1.03084	1.25534	2.89616	-1.94251	-0.343612	-2.07214		-1.22718	-1.07255	3.09251	2.47648	1.03084	-3.14053
				1.22718	0.953979	2.50346	2.14102	-2.11076	-2.83588		-0.736311	-0.641014	0.441786	0.976237	0.834486	-0.507358
				-1.42353	-1.27739	0.343612	0.244859	-2.50346	-2.10028		-2.11076	-1.25362	2.79798	3.05206	0.93266	0.485216
				2.69981	2.77561	-0.834486	-0.427683	1.12901	1.45265		0.638136	0.932293	2.50346	-3.04708	-2.89616	2.82166
				-0.245437	-0.279272	-1.03084	-1.04085	1.71806	2.00659		1.22718	1.51671	-0.343612	-0.0412507	0.441786	0.0480153
				2.69981	-3.12636	2.60163	-3.09584	2.89616	-2.94169		2.60163	2.56444	2.20893	2.28614	1.91441	1.78022
				1.52171	1.17049	-1.81623	-2.41221	-0.736311	-3.02565		1.52171	1.43286	-2.30711	2.90129	-1.81623	-0.567401
				1.91441	2.11278	-2.99433	1.63809	-2.99433	2.20587		2.50346	2.1353	0.539961	0.114931	1.03084	1.58195
				1.42353	1.79065	-1.12901	-0.991426	2.11076	2.15078		2.20893	1.28908	2.40528	2.71369	-2.99433	2.95983
				0.736311	1.06667	-0.834486	-1.09345	0.539961	1.65561		-2.69981	-2.48986	-3.09251	2.66968	2.89616	1.83458
				0.539961	1.11041	-2.01258	-1.14091	-0.245437	0.591387		-2.99433	-2.27948	0.539961	0.650847	-0.441786	-0.537823
				-1.32536	-1.10401	1.61988	2.23694	1.03084	1.79624		-0.343612	-0.518385	0.0490874	0.704431	1.91441	0.190128
				1.71806	1.54771	-1.03084	-0.643917	-1.03084	-2.02048		-2.30711	-2.13064	2.20893	0.830679	2.11076	1.18296
				-0.736311	-0.95232	-0.736311	-0.676301	1.71806	2.38664		2.30711	2.18545	2.30711	2.40669	0.93266	1.45543
				0.93266	0.650424	-0.147262	-0.198785	2.01258	2.00805		-0.441786	0.448622	-2.79798	3.08203	-1.22718	1.59869
				-2.01258	-2.24776	-1.12901	-0.571197	2.01258	1.9331		0.736311	0.697515	0.834486	0.775154	1.52171	2.34871
				-1.22718	-1.21758	-2.79798	0.681795	-2.99433	-1.30138		0.147262	0.0527554	-0.441786	0.0949716	-2.20893	-1.10494
				2.60163	2.9862	2.89616	-1.87769	-0.441786	-1.22835		2.99433	3.06359	2.79798	-2.9608	2.11076	0.363672
				-1.91441	-1.4593	1.42353	0.120695	-2.69981	-2.49457		0.638136	0.852811	-1.71806	-2.54597	0.93266	1.0818
				-1.42353	-1.63495	-0.539961	-0.297724	1.32536	-0.219894		1.22718	1.73611	1.32536	1.4382	-0.245437	0.55375
				1.22718	1.66278	-0.93266	-0.924457	2.50346	1.43744		-2.60163	-2.63342	-0.736311	-0.97276	-0.147262	3.13274
				-0.245437	0.881524	-2.30711	-0.812112	-0.441786	-1.70762		1.42353	0.442665	2.60163	2.68038	1.12901	1.26739
				-0.834486	-0.572027	0.441786	-0.244416	0.93266	-2.39913		-0.441786	0.0156204	1.61988	2.20999	0.834486	0.387876
				-2.40528	-2.20524	-1.32536	-0.733227	2.20893	1.97265		2.60163	2.68516	-0.834486	-0.763672	1.22718	0.666163
				1.42353	1.48845	-2.30711	-2.12775	-1.71806	-2.03897		-2.20893	-1.42394	-0.0490874	-0.0613792	-2.01258	-1.34126
				2.20893	2.33745	-2.11076	-1.68798	-1.32536	-2.51603		-2.89616	-2.89207	1.03084	1.22469	1.12901	-1.83427
				-0.441786	-0.357431	-2.30711	-0.0444392	1.52171	-3.08697		1.61988	1.4572	-1.52171	-0.646427	-2.99433	2.38645
				-1.32536	-1.72031	2.99433	-2.33181	-1.03084	0.9772		3.09251	2.97286	-0.147262	0.331842	-2.99433	-2.90672
				1.03084	1.54455	2.01258	1.96729	2.40528	-3.01661		2.79798	3.09784	-2.50346	-3.09804	2.69981	-0.900359
				0.343612	-0.147142	2.20893	2.19265	0.441786	-0.874476		-1.52171	-0.463323	2.79798	2.98773	2.01258	-0.887107
				-2.40528	-2.09655	-2.40528	-2.19284	-2.20893	1.5386		-0.343612	-0.465871	0.93266	0.723349	2.20893	2.13483
				-2.11076	-2.53301	2.99433	-2.67029	0.245437	0.644561		-2.40528	2.63517	-1.22718	-2.49575	-2.60163	-2.75102
				0.147262	-0.293206	1.91441	1.3985	-0.834486	-1.28147		0.245437	0.709228	-1.03084	-1.36755	-2.20893	-1.98347
				2.40528	2.25388	-2.60163	-1.90273	1.22718	2.61143		-2.99433	3.0057	1.32536	3.08141	2.50346	-2.92225
				-3.09251	3.05568	-1.71806	-0.781352	2.11076	1.93908		1.91441	1.51885	0.736311	1.16695	0.93266	1.98323
				0.834486	0.447533	-0.638136	-0.378283	-0.441786	0.277699		0.736311	0.301024	-2.99433	2.74756	-2.99433	-2.27458
				2.99433	2.75594	-2.20893	-2.84519	-1.71806	-1.62804		1.42353	1.67162	-2.99433	2.43481	1.52171	-0.184239
				2.01258	2.3358	-1.91441	1.22558	0.441786	1.60975		-1.81623	-1.13436	0.736311	0.241468	1.12901	1.02085
				0.0490874	0.0526344	-0.0490874	-0.335853	0.441786	-0.159312		-2.50346	-2.65395	1.81623	2.60431	-1.91441	-3.12617
				-0.93266	-0.838174	1.91441	1.90879	0.441786	-0.0374788		0.147262	-0.370541	-2.30711	3.12517	2.40528	-0.628989
				2.11076	1.94083	1.22718	1.1182	-2.79798	3.0558		-1.91441	-1.52158	-2.40528	-2.30734	2.01258	2.8104
				-1.81623	-2.05895	3.09251	-3.06878	0.834486	1.86684		2.11076	2.72476	-2.79798	2.75827	1.03084	1.10031
				2.11076	2.04929	0.245437	0.636355	-2.69981	-3.00374		2.11076	1.71144	2.89616	3.10187	2.99433	-2.73596
				-0.441786	-0.43877	0.0490874	0.103077	1.52171	1.84448		-2.01258	-2.26234	-3.09251	-3.02098	2.99433	2.87145
				3.09251	3.13837	1.81623	0.960114	-2.50346	1.90178		-0.245437	0.171617	1.81623	-3.1243	1.71806	1.38254
				-0.343612	0.502047	-1.42353	-1.60328	0.441786	-0.872251		1.52171	1.96618	2.01258	1.48912	2.89616	0.905535
				2.89616	2.59743	0.834486	0.528391	2.60163	2.79035		-0.93266	-0.852301	-1.91441	-1.70129	-2.89616	2.8995
				2.79798	2.59061	1.22718	1.90354	3.09251	-1.94894		0.93266	1.04492	-2.30711	-2.17913	2.20893	3.06315
				-0.147262	0.0636326	0.245437	-0.320219	1.42353	0.706619		-2.01258	-2.19558	-0.834486	-0.42367	-0.638136	2.20938
				2.20893	2.29852	-2.69981	-1.33688	0.638136	-1.61953		0.834486	1.32522	0.539961	0.120295	0.539961	2.53124
				2.79798	2.83425	1.42353	1.15645	1.22718	2.45235		-0.343612	-0.160796	0.638136	0.496488	1.52171	-1.52071
				-1.52171	-1.32708	1.42353	1.1138	-1.03084	-0.98336		2.20893	1.94339	0.343612	0.03825	-1.91441	-2.2167
				0.343612	0.421366	0.736311	0.216942	1.42353	1.98627		0.147262	-0.207033	-2.79798	-0.0549131	-0.147262	0.734618
				-3.09251	-3.04137	-1.71806	-2.5218	0.539961	0.752963		0.736311	0.777578	2.69981	2.93532	1.12901	1.60593
				1.52171	1.24867	-1.91441	-1.47499	-2.89616	-2.80431		-2.79798	-2.7629	1.42353	1.55275	-2.79798	-0.0385409
				2.69981	2.74378	-1.81623	-2.18687	-1.61988	-2.81523		-2.60163	-2.269	-2.01258	-1.85035	2.01258	1.31084
				-1.52171	-1.48608	0.638136	1.84094	-0.245437	0.229298		3.09251	2.81004	-0.245437	0.314367	2.11076	2.39489
				2.11076	1.60414	-2.01258	-0.921302	-0.638136	-2.38021		-0.834486	-0.537897	0.245437	0.474457	1.71806	3.1094
				-1.71806	-2.10258	1.03084	-0.828217	2.99433	-1.85154		-1.61988	-1.54446	0.539961	0.692161	-1.42353	2.77635
				-1.12901	-1.18841	-2.11076	-2.45699	-0.834486	0.125499		0.834486	0.713165	2.89616	2.89139	-1.03084	-2.62114
				-3.09251	-2.8794	-2.69981	-2.85672	0.147262	1.98272		2.20893	2.00571	1.03084	0.895244	-2.01258	0.31304
				-1.22718	-1.29961	-0.539961	-1.10094	0.0490874	-0.481465		-2.69981	2.95764	0.441786	0.525762	1.03084	2.43895
				-2.20893	-2.34187	-0.539961	-0.804432	0.147262	0.0233911		-0.343612	0.359603	2.79798	1.88874	2.89616	-3.05338
				0.736311	0.262888	2.30711	2.19309	-0.245437	-0.653733		2.40528	2.68335	2.79798	3.04517	0.245437	-0.185174
				1.22718	0.804446	0.539961	-0.226435	-0.539961	-2.60888		2.99433	2.30583	-1.42353	-2.2434	-2.40528	-1.92695
				-2.40528	-1.74482	1.32536	-2.77654	1.91441	2.17983		-1.91441	-1.75329	0.0490874	-0.00443292	-0.736311	-1.04967
				-0.147262	-0.299518	-1.12901	-1.33501	2.01258	1.90105		1.61988	1.48374	-1.52171	-2.03122	0.638136	0.499506
				-0.834486	-0.585538	1.22718	2.16369	-0.0490874	0.55157		-2.69981	3.09926	-1.81623	-2.62618	-0.147262	3.05135
				0.834486	0.688391	-0.147262	1.44766	-1.52171	-1.90578		2.60163	2.52267	-2.60163	-1.90262	1.91441	1.43347
				-1.12901	-1.44325	3.09251	2.28146	-2.89616	-2.88834		1.22718	1.96248	2.20893	2.49496	-0.343612	-0.209896
				-1.42353	-1.92797	-1.71806	1.77861	-2.50346	-2.78858		2.99433	-2.87918	-2.79798	-2.19762	-0.0490874	1.13652
				2.01258	2.40818	1.61988	0.802272	1.81623	1.90321		-0.343612	0.0573403	1.03084	0.218356	-1.03084	-0.802747
				2.40528	2.61326	-0.441786	2.05932	2.89616	-3.03785		1.81623	0.741571	-1.42353	-2.26251	1.52171	-2.4462
				-2.40528	-2.6903	-2.50346	0.396792	1.12901	3.11682		-2.01258	-1.39964	-0.93266	-1.29646	-1.32536	2.58687
				0.736311	0.584294	2.11076	1.75235	2.89616	1.92553		-2.40528	-1.43824	0.736311	1.21586	2.99433	1.28606
				1.52171	1.74818	-1.22718	-0.925372	-2.69981	1.93301		2.20893	-2.8277	-1.81623	-2.17755	3.09251	2.89828
				1.81623	2.28909	-1.12901	-0.752429	1.52171	2.9468		-2.01258	-1.35827	1.91441	1.68648	-2.99433	-2.77853
				2.79798	2.80351	2.40528	2.23823	-0.147262	0.219418		-0.245437	-0.246458	-2.11076	-1.49131	1.32536	-0.734182
				-0.834486	-1.04199	2.20893	2.25611	-2.01258	0.290436		-1.81623	-1.91654	1.03084	0.420113	2.01258	3.0896
				-2.79798	-2.9618	-2.99433	1.72538	1.61988	-2.93932		-2.01258	-1.90976	-2.40528	-1.55646	-1.22718	-2.50476
				-0.0490874	-0.00891675	1.42353	2.0802	3.09251	-2.61547		1.22718	1.39048	1.03084	0.473858	2.50346	-1.82426
				1.91441	1.39548	2.60163	2.62718	0.638136	1.93951		-2.11076	-1.41684	2.01258	2.20056	2.40528	-1.73575
				2.01258	2.45705	2.60163	1.88641	2.40528	1.11746		-0.441786	-0.604183	1.81623	2.7192	-2.01258	2.18509
				2.99433	3.10273	-1.03084	-1.46763	0.834486	-2.06042		1.71806	1.31167	-0.245437	0.350418	2.69981	2.85505
				-1.42353	-1.65276	-2.11076	-2.1019	2.89616	-2.70898		-2.40528	2.56744	-2.20893	0.801578	-2.50346	-1.84412
				2.79798	-3.07537	-2.20893	-2.88077	-2.60163	-2.60169		-0.0490874	0.174728	0.441786	0.177133	1.61988	0.0275321
				2.60163	2.90115	2.20893	1.97681	-0.638136	-0.608252		-2.60163	2.82839	0.539961	0.810374	-2.50346	-1.56298
				1.42353	1.02523	2.99433	2.2975	-2.30711	-2.65914		-2.11076	-2.15231	2.20893	2.04631	-2.99433	1.03009
				0.147262	0.0598303	0.736311	-0.0503733	-0.539961	-0.40903		2.30711	2.92637	-2.69981	-2.98157	-0.539961	-0.85436
				-1.12901	-1.2109	-1.32536	-0.954605	0.93266	-1.80376		-0.147262	-0.324993	2.50346	2.21453	0.0490874	1.98757
				-0.834486	-0.970533	0.343612	-0.030818	-2.69981	-1.68779		2.20893	2.2525	-2.89616	-2.80348	1.91441	2.12581
				-2.01258	-1.54252	1.61988	2.20597	-0.0490874	-0.521793		-0.93266	-0.629449	-2.69981	-2.80924	1.52171	0.36854
				-1.12901	-0.99977	-2.79798	-1.75698	2.20893	2.18154		0.147262	-0.23531	2.20893	2.11245	-2.60163	0.962665
				-0.343612	-0.450808	2.11076	1.56693	-2.60163	-1.98379		-0.539961	-0.773279	-1.12901	-1.82618	-0.638136	-0.409935
				-1.91441	-1.45652	0.147262	-0.209266	2.50346	0.0732139		0.343612	-0.0487887	1.03084	0.390392	2.11076	2.1844
				2.20893	2.60151	-1.52171	-0.402837	-2.11076	-2.1012		3.09251	2.49462	0.147262	0.463802	2.11076	2.96091
				2.01258	1.85601	-1.61988	-1.11142	1.71806	-0.14718		-1.03084	-0.906974	1.61988	1.1467	-1.91441	2.18668
				2.50346	2.1691	0.0490874	-0.188875	1.32536	-2.47741		1.91441	2.16332	-1.61988	-2.34803	0.0490874	-0.302541
				-1.42353	-0.612017	2.99433	-3.0589	1.12901	0.805836		-0.539961	-0.560487	1.32536	1.1013	1.52171	2.1374
				0.539961	-0.0305386	-1.42353	-2.73285	-0.441786	-0.673774		1.42353	1.48459	1.71806	1.79026	-0.0490874	-0.440174
				-1.22718	-0.932839	-2.20893	-3.09665	2.50346	-2.66387		0.638136	0.530406	2.50346	3.01267	1.52171	2.11719
				-1.81623	1.95293	2.20893	2.08792	-0.0490874	-1.11728		-0.834486	-0.767081	1.12901	1.12209	-1.32536	0.858524
				3.09251	3.12643	2.89616	-2.91923	-0.93266	2.77153		2.11076	1.63567	2.11076	1.00924	-1.91441	0.854
				-0.343612	-0.230965	-0.441786	-0.532002	-2.30711	2.22881		-0.147262	-0.168354	1.03084	0.801146	1.61988	1.33007
				-1.91441	-2.32826	0.638136	0.654868	1.61988	0.947938		-1.32536	-1.72048	-2.99433	-2.85439	2.40528	2.97393
				2.30711	2.16964	1.03084	2.02851	-2.69981	-1.21138		-1.03084	-0.819998	-2.01258	-1.90248	0.245437	0.024448
				-0.638136	-0.971643	0.638136	1.25686	0.638136	0.22276		-2.50346	-1.71928	2.50346	1.92958	-2.40528	-1.64886
				-1.52171	-2.34872	-1.42353	-1.5445	1.42353	-2.35224		-2.30711	-1.65318	2.30711	2.81982	2.60163	0.852739
				-2.30711	-1.91132	-2.89616	-2.52748	1.71806	1.83068		0.638136	1.11919	-0.638136	-0.639805	0.245437	-0.00647139
				2.69981	2.27608	-1.03084	-1.65415	-0.0490874	-0.137474		-2.01258	-2.52908	1.81623	1.35037	-1.42353	-1.0871
				-1.22718	-1.9377	2.30711	1.68408	-0.343612	-0.263639		0.638136	0.241896	2.60163	2.29587	1.81623	1.75313
				2.50346	2.68037	-2.01258	-1.98125	1.81623	-0.084961		-0.343612	-0.541287	1.71806	1.18276	0.736311	2.96675
				2.11076	1.86337	1.71806	0.653493	-1.71806	-1.94796		0.736311	1.26484	2.40528	-2.99437	2.50346	2.8961
				-0.93266	-1.11972	-0.539961	-0.36128	2.79798	2.05557		-2.69981	3.06453	0.245437	0.141729	-2.99433	0.221085
				-2.89616	-3.11161	0.147262	-0.0168325	-3.09251	2.12972		2.89616	1.91243	-1.52171	3.04201	-0.147262	-2.1294
				0.245437	0.421928	0.441786	0.716159	2.01258	1.88896		0.539961	-0.023246	1.71806	0.709355	3.09251	2.72065
				-2.40528	1.60671	2.01258	1.60295	0.441786	2.23258		2.50346	2.87065	3.09251	2.23799	-0.0490874	-2.98079
				-0.539961	-0.694744	-1.32536	-0.624193	-0.343612	-2.29216		1.32536	0.937071	-1.91441	-1.54936	1.61988	1.67003
				1.61988	2.20942	1.12901	-0.016339	-0.0490874	0.0244866		-2.50346	-2.09033	-2.01258	2.42137	0.834486	0.187077
				2.79798	2.43042	-0.93266	-0.513407	0.441786	2.61324		-2.69981	-1.90391	2.01258	1.76381	2.99433	2.9223
				-1.91441	-2.53552	-1.32536	-0.0394761	-0.441786	-0.422507		-0.539961	-0.255988	-2.20893	0.707829	-0.638136	0.156413
				2.89616	3.04916	1.22718	-0.287168	1.32536	-3.03831		0.539961	-0.0167398	-0.638136	1.94128	2.60163	2.97775
				1.32536	1.51875	-2.20893	-2.72292	-0.834486	3.08734		-1.03084	-0.680198	-0.736311	-1.62497	2.99433	-0.149884
				0.834486	0.74065	1.22718	1.02629	-1.03084	-2.3336		-0.93266	-0.89894	0.93266	0.438275	2.69981	2.43826
				-0.245437	-0.584908	-2.79798	-1.40031	3.09251	3.01848		2.79798	2.64881	2.79798	2.85964	-1.03084	2.38361
				0.834486	1.45386	-2.20893	-0.345195	0.0490874	-2.63876		2.79798	-2.70111	-0.638136	-0.727545	1.52171	1.28573
				1.71806	2.08453	0.147262	-0.192317	2.20893	2.20742		1.22718	1.1401	-2.20893	-1.8776	1.22718	2.35872
				0.834486	0.802378	-1.71806	2.14997	-1.81623	2.97029		2.69981	3.07542	1.32536	0.592975	-1.71806	-1.70366
				-2.20893	-2.60513	-3.09251	-2.52939	-2.01258	-2.70366		0.245437	0.577967	-2.99433	3.02643	0.147262	2.23557
				-0.736311	-0.898797	1.22718	0.626488	-1.81623	0.989661		0.736311	0.907613	-2.50346	2.74192	0.0490874	0.349821
				2.99433	-3.13824	-2.89616	-2.67685	1.42353	0.708204		-1.52171	-1.90112	-1.22718	-1.10835	-0.539961	1.99493
				-1.81623	-2.19942	-0.147262	-0.50729	-3.09251	-1.67987		-0.441786	-0.30063	-1.12901	2.10265	-0.147262	1.54013
				1.42353	1.22236	-0.93266	-0.659094	-2.79798	-1.73704		0.245437	0.43757	-2.40528	-2.11909	-2.30711	-2.29675
				0.736311	0.546972	2.69981	0.940987	0.147262	0.0128995		-1.52171	-1.19604	2.20893	1.6764	2.30711	1.81434
				-3.09251	3.07611	1.22718	0.904783	1.22718	0.180155		-1.03084	-0.935483	0.736311	0.486243	-1.12901	-2.14493
				-2.69981	-2.31866	-1.12901	2.87893	2.30711	1.68528		-0.93266	-1.29657	1.52171	1.0925	-2.60163	-0.571075
				0.147262	0.299145	2.69981	-2.77137	2.60163	-0.14014		-2.60163	-2.41672	-0.147262	0.0837408	-2.30711	-2.15246
				2.01258	2.19012	2.99433	-2.04242	-0.736311	-1.98479		-2.69981	-3.05415	-2.89616	-3.11362	-0.834486	-0.578301
				1.61988	1.72305	0.638136	0.33004	1.52171	-2.6746		-1.42353	-2.56805	-1.91441	-2.32321	1.91441	1.7702
				-1.81623	-2.50508	2.40528	1.46886	2.50346	-2.85744		-2.99433	-2.61724	1.71806	-1.80238	2.60163	2.44546
				-0.539961	-0.894422	-2.11076	-1.81873	1.91441	2.98183		-0.147262	0.279642	1.03084	-2.27333	1.61988	-0.753667
				-0.147262	0.485255	-0.0490874	-0.121851	0.245437	1.94204		-2.01258	-2.64207	-2.60163	-2.17751	-3.09251	2.73587
				0.93266	0.661645	-1.42353	-1.9734	-0.147262	-0.337657		0.0490874	-0.465926	-0.736311	-0.986437	-2.11076	-1.21935
				1.12901	1.65728	-1.22718	-0.555056	1.22718	2.41416		2.69981	3.03364	0.539961	0.776025	1.71806	-1.64611
				1.22718	1.16242	-1.42353	-0.943907	0.834486	2.97197		-2.11076	-2.754	1.42353	1.1234	2.30711	2.75476
				3.09251	-2.23987	-1.81623	-1.52398	-0.834486	-2.13352		-3.09251	2.93624	-2.50346	-2.80147	-3.09251	-2.60922
				-2.11076	-1.83513	0.0490874	-0.440535	-2.40528	0.53177		2.69981	2.2325	2.79798	2.26489	-2.30711	-2.62795
				2.11076	2.19345	2.79798	2.22784	-0.539961	-0.127133		-2.50346	-2.65626	2.11076	1.71085	-3.09251	-0.756805
				-2.50346	-2.57159	-2.01258	-1.46735	-1.71806	-0.787406		3.09251	3.00474	-1.22718	-1.02234	0.834486	0.308338
				2.01258	2.13043	-2.89616	-2.05269	0.834486	0.682574		-1.32536	-1.27174	-0.0490874	0.209213	-0.0490874	-0.777867
				-0.343612	0.678062	1.42353	1.03326	2.79798	3.0796		-1.12901	-1.76221	2.99433	2.80551	-2.50346	-1.43699
				-2.60163	-2.19131	-0.834486	-0.485375	0.736311	-0.237487		-1.32536	-2.16657	0.638136	0.483542	-2.20893	-1.98514
				-0.539961	-0.327022	-0.147262	-0.0156689	0.539961	0.177677		1.32536	1.29626	2.50346	1.53148	-0.539961	-1.1006
				0.343612	0.468993	-0.539961	-0.430595	1.71806	-1.89612		-2.20893	-2.02117	0.539961	-0.0409838	1.81623	2.48955
				2.30711	2.25233	-0.245437	-0.484198	-1.32536	-2.99617		0.245437	0.261774	-0.245437	-0.30474	1.52171	-1.22338
				-1.32536	-1.2269	0.539961	0.533847	0.441786	1.37331		1.12901	1.33133	-1.91441	-1.45489	-2.40528	0.467681
				1.52171	1.12207	0.539961	0.265596	-1.71806	0.147777		-0.147262	-0.574243	0.736311	0.185195	1.81623	2.28662
				-0.441786	-0.0798458	1.03084	0.796687	-0.638136	-0.297951		1.61988	1.82504	3.09251	-2.92702	-1.71806	-2.26885
				-1.91441	-2.11873	-2.11076	-1.96155	-2.11076	0.2489		1.61988	1.8216	-1.12901	-1.21997	-1.71806	-2.13829
				-2.69981	-2.24804	2.99433	3.00054	1.71806	1.74435		0.834486	0.112243	2.99433	-2.98905	-1.81623	-1.19564
				-2.01258	-2.23393	2.50346	2.44996	0.147262	0.266408		0.147262	0.337309	-0.736311	-0.82866	1.03084	-2.52649
				-2.20893	-2.28859	1.91441	0.371571	-2.50346	-1.36322		1.61988	1.60549	-1.91441	-2.46607	2.30711	1.86763
				-0.245437	-0.0897898	2.30711	1.78716	-3.09251	-0.813645		-2.60163	-2.80166	-2.89616	2.9992	-0.0490874	-0.183573
				-2.60163	-2.28128	1.03084	0.873122	2.50346	-2.70107		-0.0490874	0.441042	-0.834486	0.659974	1.22718	1.86962
				-0.834486	-0.497939	0.93266	0.887703	-0.93266	-2.61114		-2.01258	-2.26758	-1.12901	-0.815372	0.245437	0.412462
				-1.42353	-1.25626	1.52171	1.30174	1.61988	1.14529		1.71806	1.65969	2.60163	2.60472	-0.736311	-2.27828
				-1.03084	-0.949161	0.441786	1.95946	0.245437	0.970317		2.01258	1.4942	0.147262	-0.416395	0.539961	-0.166133
				2.69981	2.85906	-0.147262	-0.56151	2.60163	-0.988626		-0.539961	-0.584723	2.40528	2.38369	2.69981	2.36272
				0.441786	0.378773	1.22718	1.02238	-2.79798	2.33637		2.79798	3.10057	2.01258	1.14253	2.30711	-1.25613
				-2.99433	-2.56833	2.79798	-2.39177	-1.03084	-0.580617		1.81623	1.40386	-2.99433	3.08079	-2.79798	-3.02612
				0.638136	0.592387	-0.638136	-1.09201	1.42353	-2.42459		-2.79798	-3.01474	-1.42353	-2.12695	-0.245437	2.91849
				-1.71806	-2.69337	2.01258	1.84418	0.539961	0.797308		-1.81623	-2.02056	-2.89616	2.5896	1.81623	2.43224
				-1.52171	-0.801848	2.60163	1.96745	-0.147262	2.47679		1.61988	1.50672	1.22718	0.871186	-0.638136	-1.06851
				2.40528	2.70457	-0.245437	-0.0429814	2.89616	-3.00256		-2.40528	-1.73913	-2.11076	-2.22286	0.736311	2.97565
				-1.03084	-1.15148	-2.01258	1.15886	-2.50346	-2.04291		-3.09251	-3.11564	-0.147262	-0.277631	-2.30711	2.9359
				2.11076	2.05187	-2.30711	-1.16361	-3.09251	2.57467		-1.12901	-1.06474	1.61988	1.33695	0.834486	0.633084
				0.245437	0.394897	-2.20893	-1.18713	-1.71806	-0.0115635		1.71806	2.76152	0.441786	-0.329984	-0.441786	-0.905455
				-2.99433	-2.59771	0.93266	0.101439	-1.03084	-0.493244		2.69981	-3.1177	1.03084	0.886598	0.147262	0.309941
				-2.01258	-1.91534	-0.343612	-0.264532	-2.60163	0.624774		1.12901	0.16167	-0.441786	-0.602091	-1.71806	-2.22164
				-0.245437	0.27259	2.11076	1.95312	-1.71806	0.992406		-0.93266	-0.592507	1.61988	2.02188	-2.40528	1.65782
				-0.834486	-0.869711	2.99433	1.28846	0.93266	-3.00241		2.40528	2.72054	-0.638136	-0.516103	0.147262	-2.57581
				1.81623	1.64263	-0.441786	-0.500886	-2.30711	-1.26795		2.40528	2.30886	-2.20893	2.97783	-0.343612	-0.214739
				2.69981	2.92459	3.09251	3.13746	-1.71806	-1.56376		-2.50346	-1.59614	-2.20893	-3.13553	-2.20893	-2.04639
				-1.71806	-2.47846	1.91441	1.14994	-0.834486	-0.985314		-0.245437	0.0533598	-0.245437	-0.317852	2.50346	-3.08841
				2.01258	1.9277	0.638136	1.24397	-2.69981	-0.125473		-0.539961	-0.702758	-0.343612	-0.299405	1.42353	-0.772125
				0.343612	0.537084	0.343612	0.153652	2.11076	3.01513		2.50346	1.65616	2.60163	-3.11254	-0.539961	0.338426
				-1.22718	-1.95874	-2.69981	-2.26223	-1.81623	0.411529		-1.32536	-1.02803	3.09251	2.94406	0.834486	1.98816
				-0.0490874	-0.168204	1.91441	2.26145	0.736311	-0.768034		-2.69981	-2.08562	-2.60163	-2.49278	1.22718	1.06259
				-2.50346	-2.81334	-0.736311	-0.888746	-1.91441	1.95561		2.20893	1.43182	1.61988	3.08877	-0.93266	1.57288
				-1.22718	-1.18959	2.79798	2.34572	0.736311	2.81589		-1.03084	-0.708653	2.99433	-2.81784	0.93266	0.0180486
				-2.11076	-2.83968	-0.343612	-0.502429	-1.03084	-2.00797		2.11076	1.17122	1.52171	1.32359	0.638136	0.870826
				-0.834486	-0.986742	-2.79798	-2.26147	0.834486	-2.071		1.52171	1.40783	0.245437	0.692357	1.71806	1.58418
				0.93266	1.1021	1.22718	1.45805	0.638136	0.119281		-2.20893	-1.25586	-2.89616	-2.37464	2.99433	-1.3637
				-0.638136	-0.659471	1.42353	0.17495	-2.40528	-1.80523		-1.32536	-0.962069	0.245437	-0.348407	-3.09251	0.69858
				1.61988	2.03709	-2.69981	-0.862783	-0.245437	0.66914		-2.01258	-2.09369	1.71806	1.60121	2.79798	2.41391
				-1.03084	-0.821905	0.0490874	-0.322919	-0.539961	-0.193025		-2.99433	-2.88356	1.32536	1.19434	1.81623	-2.24112
				2.79798	2.55612	2.20893	2.06423	0.441786	0.089507		-2.20893	-2.34452	1.22718	1.34254	-0.93266	-0.698467
				-1.12901	-1.9282	-1.32536	-1.33163	-2.79798	-0.476347		2.89616	1.34779	0.0490874	0.538536	2.99433	2.67168
				-1.81623	-1.35917	1.81623	1.45555	-2.40528	-2.96146		2.20893	2.20138	-3.09251	3.11685	-0.736311	0.635577
				2.99433	-3.00048	1.32536	0.865744	-0.736311	-0.0607718		0.834486	0.519482	0.539961	0.265812	0.245437	2.1128
				1.81623	1.62656	1.61988	1.61834	2.60163	-2.26971		-2.99433	-2.89548	2.69981	2.66811	-1.81623	-1.08162
				2.11076	2.23612	-0.736311	-1.01028	-1.61988	2.05753		-0.147262	-0.574633	-0.343612	-0.363016	-0.245437	1.0836
				1.71806	1.93996	2.99433	-3.0988	1.22718	-2.23801		-2.01258	-1.93879	1.32536	1.29142	-2.50346	2.67665
				1.32536	1.36788	0.834486	0.983946	-2.50346	0.569766		-2.40528	-2.29282	0.441786	0.252139	0.736311	0.43968
				-2.89616	-2.74029	-2.11076	2.12336	1.61988	1.3142		-2.79798	-2.93728	2.50346	1.28938	0.736311	0.655897
				2.89616	2.94814	1.91441	2.1196	2.01258	2.18176		3.09251	2.467	1.03084	0.581767	-1.03084	-2.09789
				0.638136	0.464244	-0.93266	-0.479272	1.52171	0.619442		-1.52171	-1.41526	2.20893	2.60219	-0.93266	-0.927453
				-2.01258	-2.33124	2.99433	-0.558889	-0.147262	-0.139335		-0.0490874	0.296228	1.71806	0.788501	0.834486	2.02108
				1.12901	0.68964	0.343612	0.68507	1.42353	0.753703		0.93266	0.633106	2.79798	3.00984	0.539961	2.52036
				0.0490874	0.632479	2.99433	-2.00231	1.71806	2.91527		0.93266	0.60212	-0.834486	-0.623	2.69981	-0.59853
				-0.539961	-0.251402	-2.40528	-2.44059	1.22718	0.0684378		0.147262	0.302847	-2.79798	2.96994	-2.99433	1.63025
				1.03084	1.07579	-0.0490874	-0.298087	-2.40528	2.0999		0.441786	0.694906	-1.71806	-2.37013	1.42353	0.925592
				2.20893	2.44195	1.91441	1.85368	-0.441786	-0.621705		-1.42353	-0.930662	2.40528	1.8091	-1.52171	-2.47392
				-1.42353	-1.22155	2.79798	2.73771	1.42353	-1.63895		-2.69981	3.0548	-0.93266	-0.865184	0.539961	0.598537
				-1.22718	-1.12108	0.736311	0.552883	-0.441786	-0.193775		2.20893	1.81978	-2.89616	2.84242	2.20893	-0.968744
				-1.81623	-2.0879	-2.60163	-2.17003	-1.12901	-2.1242		-1.61988	-1.45601	-0.834486	-2.21527	1.52171	2.18715
				-1.61988	-1.22432	-2.79798	2.92135	0.147262	-1.03964		-1.12901	-0.731931	-2.30711	2.75911	-1.81623	1.52713
				0.441786	0.278451	-2.40528	-2.93897	0.638136	0.924827		-0.736311	-0.220359	-1.91441	-2.50264	-2.89616	3.13005
				-0.834486	-1.00347	-2.30711	-2.11461	0.0490874	-0.626902		-2.60163	-1.7108	-2.30711	-3.06186	-2.20893	-1.5151
				-2.50346	-1.68654	-2.11076	-1.72391	0.539961	1.7074		1.61988	1.76064	-1.52171	-1.99093	0.638136	0.211428
				-1.03084	-0.765147	1.71806	0.0132245	-1.52171	-2.35304		-2.89616	-2.36059	-2.11076	-1.97799	0.0490874	-0.416053
				0.245437	0.0795629	2.79798	2.1879	-0.93266	0.378766		1.52171	1.69736	-2.99433	2.67318	-1.71806	-0.250579
				2.60163	2.28909	2.99433	1.68151	2.89616	-2.47728		-0.539961	-0.463508	1.91441	1.09428	0.539961	0.614186
				-0.343612	-0.159372	1.81623	0.702091	-1.22718	-2.80621		2.69981	2.71532	-0.834486	-2.50277	-0.736311	-0.505868
				-2.40528	-1.60975	2.40528	-0.105952	1.81623	1.76958		1.32536	0.746492	-2.20893	-1.69932	-2.50346	-0.798728
				2.60163	2.30628	-2.89616	3.12817	-0.0490874	0.698072		-1.61988	-1.93922	-1.61988	-0.0581741	-1.32536	-0.413715
				2.40528	2.52921	-1.42353	-0.916222	2.20893	1.82765		-0.441786	-0.685425	-0.0490874	1.08859	-2.40528	-1.8999
				-1.61988	-1.90373	-3.09251	2.64347	1.12901	0.647924		-1.12901	-0.446926	2.11076	2.69	-2.20893	1.92304
				1.32536	1.78614	2.60163	2.61352	0.539961	1.78586		0.245437	0.0595065	-1.42353	-2.0203	-3.09251	2.9755
				-1.42353	-1.73109	-2.99433	0.506412	-1.12901	-2.15395		-1.42353	-1.83977	-2.79798	2.87863	0.441786	0.436454
				1.12901	1.31508	-2.79798	-0.629405	2.99433	2.21322		0.539961	0.333255	2.01258	1.86658	-1.71806	-1.52996
				-0.147262	0.187568	1.12901	0.839273	2.11076	2.11181		-0.539961	-0.58224	-2.79798	2.91076	1.61988	2.29294
				-0.539961	-0.695468	-0.539961	-0.496111	1.12901	-2.6415		2.89616	-2.91385	2.50346	2.73838	1.61988	-1.01317
				0.0490874	0.0375645	2.20893	2.09877	2.40528	2.83507		-2.40528	-2.13029	1.52171	2.64682	0.0490874	0.0868638
				0.834486	0.416995	2.50346	2.10707	-2.69981	-2.75072		-2.69981	-1.98637	-1.32536	-2.76203	-0.638136	-0.133906
				1.03084	1.19349	-0.638136	-0.406149	1.52171	-2.58477		2.69981	1.88732	-0.147262	-2.22594	2.20893	1.92857
				-2.50346	-2.39772	-2.99433	-2.1239	-2.20893	0.749433		0.0490874	-0.103194	-1.22718	-0.932239	-0.93266	-2.3409
				-0.0490874	-0.179076	-0.736311	-0.509995	2.30711	2.07787		2.89616	-2.22065	1.71806	2.95228	2.50346	2.38289
				1.42353	1.24686	0.539961	0.698427	-2.20893	2.90903		-0.441786	-0.603451	0.0490874	0.424099	-2.89616	3.01916
				-0.147262	-0.259105	1.12901	-0.457227	1.91441	1.24323		1.03084	0.858945	-1.42353	-0.895159	0.834486	-2.25622
				-2.99433	-3.08621	0.441786	0.114854	2.20893	2.19778		-1.22718	-0.812679	2.99433	-2.68572	1.42353	0.912075
				-0.441786	-0.516342	-1.61988	-1.30713	1.91441	2.54265		1.42353	1.06849	-0.245437	0.733994	-2.60163	2.09352
				2.69981	2.46005	0.736311	0.918153	1.32536	-0.676129		-1.52171	-0.945756	-2.40528	1.06557	-2.89616	-2.64012
				1.03084	0.757488	-0.245437	0.0140227	1.81623	2.00263		-1.91441	-1.26786	-2.60163	1.12134	-0.539961	-0.551324
				1.91441	1.55201	-1.71806	0.731875	-1.32536	1.96764		1.12901	1.71391	2.60163	2.84833	-0.441786	0.173025
				-1.71806	-1.60224	-0.93266	-0.305106	1.22718	1.53124		-0.539961	-0.885684	2.30711	3.06583	-2.99433	0.459772
				3.09251	2.83693	1.22718	2.46745	2.69981	-0.244254		1.91441	2.16635	-1.81623	-0.524761	-2.60163	2.82652
				0.245437	0.674171	-2.69981	0.29303	0.147262	1.81584		1.91441	1.39339	-2.89616	2.80015	-0.638136	1.64387
				1.61988	1.16224	2.89616	-2.62679	-0.93266	2.12704		1.03084	1.28987	1.52171	0.994553	1.61988	1.16386
				3.09251	2.6337	-1.71806	-1.72057	-0.93266	-0.746438		-1.03084	-0.749663	1.91441	0.765791	2.69981	-0.0371914
				-1.52171	-2.40428	-2.20893	-1.52464	0.93266	1.82572		0.441786	-0.449294	-2.60163	-2.0201	0.441786	0.13391
				-0.0490874	0.0171691	-1.22718	-0.133287	1.52171	0.860064		0.441786	0.460586	-2.30711	2.75482	1.61988	1.56139
				2.30711	2.76214	-0.638136	-0.501136	-0.736311	-2.1654		1.71806	1.14317	-1.42353	-1.69641	-3.09251	-1.99321
				0.93266	1.10755	-1.32536	-0.739647	1.03084	0.880311		0.343612	0.703809	-2.01258	-1.71478	-0.441786	0.232921
				-2.40528	-1.4765	-2.11076	-2.58782	-1.12901	-1.76317		0.638136	-0.280756	-2.20893	-2.91207	1.91441	2.24329
				-2.40528	-1.35841	0.0490874	-0.40622	-2.50346	-2.73907		0.834486	0.622213	2.01258	2.95124	-1.71806	1.12414
				-2.50346	-2.85931	-2.30711	-2.78979	-2.01258	2.24261		-0.245437	-0.439579	-1.71806	-1.64817	-0.834486	-0.915753
				-0.245437	0.0130917	0.539961	-0.109995	-1.52171	0.21705		-0.147262	0.367252	-0.834486	-0.608758	0.441786	0.578038
				2.69981	2.85363	1.61988	-0.628117	2.20893	1.97235		1.81623	1.54872	-2.69981	-2.81078	2.60163	3.09774
				0.343612	0.462178	-2.30711	-2.08951	0.93266	-2.26575		2.89616	2.51988	2.69981	-2.96498	-2.01258	-0.165759
				2.11076	1.93446	-0.539961	-0.369928	-0.441786	-0.422652		1.22718	0.65336	-1.81623	-1.80613	0.147262	0.798772
				1.22718	1.81855	0.736311	0.0846543	1.32536	2.74612		-0.736311	-0.344957	0.147262	1.29934	1.91441	1.04713
				2.60163	2.14949	-0.834486	-0.391677	-2.99433	-3.02605		0.441786	0.717913	2.50346	2.71631	-3.09251	0.227237
				1.32536	0.612386	-1.32536	-1.20427	2.79798	-2.33176		-0.93266	-1.03086	-0.736311	-0.658133	0.834486	0.282087
				2.01258	2.57346	-2.99433	2.2665	-2.99433	1.98538		0.93266	0.913701	-2.40528	1.78854	2.69981	2.53127
				0.834486	1.10969	-1.12901	-0.703153	-0.638136	-0.478421		-0.736311	-0.39765	0.441786	0.217043	0.343612	0.545922
				-1.52171	-2.18281	-1.32536	-2.83107	0.147262	0.138266		2.11076	1.70308	0.0490874	0.41309	-0.147262	-0.416011
				-2.50346	-1.30256	0.147262	-0.135559	-2.30711	-1.30633		0.539961	1.21262	-2.40528	-1.48113	-1.71806	1.44252
				1.71806	1.56385	3.09251	1.13106	1.91441	-0.202055		-2.40528	-2.52442	-3.09251	2.63552	2.99433	0.129185
				2.20893	2.49511	-0.343612	-0.269903	-2.69981	-2.57997		-0.147262	-0.350017	1.81623	1.6429	2.11076	2.97069
				0.245437	0.580701	2.30711	1.93651	2.50346	-2.10516		2.79798	2.82915	-1.61988	-1.9468	3.09251	2.28591
				2.30711	2.48155	-2.01258	-2.97855	-1.71806	-2.61113		-0.441786	-0.219711	-0.736311	2.49366	-0.93266	-0.746056
				-1.42353	-1.93194	1.61988	2.06285	-3.09251	-2.44332		-1.91441	-1.43103	-2.50346	-3.10952	-1.22718	1.54626
				2.99433	3.11386	1.22718	0.802367	2.99433	2.65844		-0.736311	-0.693976	2.40528	2.45793	1.71806	2.48732
				2.40528	2.2343	2.99433	0.232462	-1.03084	-0.697015		2.01258	1.38998	-0.834486	-0.787167	2.60163	0.35477
				-0.93266	-0.904092	1.12901	0.247699	0.0490874	0.208146		1.03084	1.35919	2.60163	-3.08774	-0.441786	-0.465836
				2.69981	2.91505	2.30711	2.1822	2.40528	0.511194		1.03084	0.778232	0.638136	0.513922	2.79798	2.15849
				-1.22718	-1.57365	1.22718	0.832641	1.42353	-2.25999		-1.42353	-1.69251	0.147262	-1.24706	1.22718	-0.80824
				-1.22718	-1.81178	-1.61988	-2.51291	-0.0490874	0.198847		1.12901	0.867442	-2.01258	-1.08101	0.834486	2.12125
				1.32536	1.60503	-0.441786	-0.175934	-1.22718	2.01287		1.52171	1.23127	2.50346	1.21314	1.03084	-0.336122
				2.20893	2.19917	2.01258	2.0349	-2.30711	-2.87541		2.89616	-3.02415	-2.11076	0.231354	-0.343612	0.167554
				-0.736311	-0.898054	-2.01258	2.50728	1.03084	-2.23556		2.69981	2.82745	-2.60163	3.08568	-0.638136	-0.610682
				-1.03084	-0.984947	0.736311	0.831863	0.147262	-0.0613763		-0.0490874	-0.104762	0.147262	0.18744	-1.42353	2.1198
				1.91441	1.8257	2.20893	0.567973	1.71806	1.05868		-0.834486	-0.84102	-1.91441	-1.95993	2.40528	3.07933
				-0.147262	-0.377665	0.736311	-0.0856699	0.245437	0.0311732		-1.81623	-1.35212	0.539961	0.178007	1.52171	-1.85289
				0.0490874	-0.109984	-1.03084	-0.787016	-2.01258	-0.312284		-1.22718	-2.30031	-3.09251	2.42932	0.638136	1.7121
				3.09251	-2.91439	-2.69981	2.34987	-0.343612	-0.148085		-2.50346	-2.02547	0.736311	0.904123	1.12901	-0.806631
				-1.81623	-1.84244	-1.91441	-1.96894	-0.343612	-0.431532		2.20893	2.65377	-2.01258	1.51011	-1.52171	-2.84985
				2.40528	2.39765	1.22718	0.863333	0.441786	-2.68378		0.343612	0.711183	-1.52171	-1.92246	-2.30711	-2.10888
				-0.441786	-0.188999	-1.61988	-0.251827	2.40528	-3.02353		-0.343612	-1.08166	0.245437	-0.364184	2.01258	-0.260164
				1.71806	0.755913	2.89616	-0.080287	1.32536	1.93763		-2.11076	-1.90003	-1.61988	-1.92714	-0.147262	-0.0437403
				-1.32536	-1.07727	2.79798	2.63514	-0.539961	-0.431569		-2.50346	-1.19458	-0.638136	-1.65822	1.22718	2.3096
				-0.343612	-0.182967	0.245437	0.0765471	1.71806	0.0508906		0.343612	-0.297708	-0.93266	-0.874912	2.40528	2.08774
				-2.01258	-1.98069	-3.09251	3.06523	-2.30711	-1.3454		2.89616	-2.59857	0.638136	-0.0776941	3.09251	-1.80348
				1.12901	0.297982	-1.12901	-2.10936	2.60163	-1.95334		2.20893	2.58851	1.91441	1.91132	0.736311	1.5969
				-0.638136	-0.282812	-2.69981	1.22103	2.11076	1.88949		-1.91441	-1.03864	0.0490874	-0.182347	-1.12901	-2.16422
				1.12901	1.64586	0.147262	-0.0771348	2.11076	2.01064		-1.91441	-2.34749	0.93266	1.41373	1.61988	1.92674
				2.40528	1.86209	-0.93266	-0.620326	2.99433	2.26468		-2.69981	-3.07387	-2.01258	-1.92369	-1.42353	-1.51583
				0.343612	0.337144	0.736311	0.650511	-1.03084	-1.4312		2.50346	2.72201	-2.69981	2.57601	-0.0490874	0.948739
				-3.09251	2.9135	2.30711	2.14349	-0.0490874	-0.331186		-1.03084	-0.674458	-0.834486	-1.28372	-3.09251	1.1449
				-2.01258	-2.10251	-0.343612	-0.139159	-1.91441	0.964784		1.42353	0.947112	-2.99433	1.81707	1.61988	1.55633
				2.89616	3.01186	0.0490874	-0.462072	-0.736311	-0.0734996		-1.03084	-1.6711	-3.09251	1.35223	0.147262	2.40116
				-1.81623	-1.87127	-2.40528	2.06495	-1.03084	2.96228		-1.91441	-2.18145	2.69981	2.71457	3.09251	2.49199
				-2.99433	-2.01769	-0.147262	-0.0532429	0.93266	0.368622		1.42353	1.55522	-2.30711	2.88097	1.42353	2.71266
				-0.0490874	-0.214996	1.91441	1.43103	0.343612	-0.095032		-0.638136	-0.73346	-2.89616	-0.916981	-2.30711	-2.40334
				-1.22718	-1.07277	-0.93266	-0.780825	1.71806	0.703562		1.71806	1.66758	-1.22718	-1.62192	2.99433	-1.03028
				-1.32536	-1.49332	-2.89616	2.94024	2.40528	-2.83456		0.834486	0.599205	-1.42353	-0.915769	-2.60163	-0.614755
				2.11076	2.23012	-0.539961	-0.262419	-1.42353	-2.10846		3.09251	2.98402	0.343612	0.18985	-2.99433	-0.232181
				2.69981	2.80583	0.441786	-0.122008	2.89616	-0.265193		-0.638136	-0.933897	-1.71806	-1.86969	-1.61988	-2.42948
				0.0490874	0.133966	2.69981	2.40067	-1.81623	-1.42116		2.30711	2.48635	2.30711	2.37193	-0.834486	1.62646
				2.69981	2.69797	0.539961	0.559516	-0.736311	-1.00087		-2.40528	-2.41163	-1.61988	-1.61428	-2.11076	2.54109
				-2.50346	-2.63	-2.89616	1.35118	1.03084	0.0479183		2.99433	-3.05787	-2.20893	-2.51544	-0.638136	0.613632
				2.60163	2.73496	1.61988	1.18701	-2.30711	-0.225701		1.91441	1.20571	0.245437	0.12881	0.147262	1.38927
				0.93266	0.391461	2.50346	1.24006	-0.147262	0.290752		2.01258	1.22541	-1.03084	-1.23584	0.638136	-1.52234
				0.93266	1.24889	-1.61988	-1.73044	0.93266	0.137733		0.441786	0.0687974	-0.834486	-2.36434	2.60163	-3.04014
				-2.79798	-2.56503	0.93266	2.18081	-0.245437	-0.177419		-0.441786	-0.457308	0.343612	0.383582	-2.40528	0.806203
				-2.11076	-2.3283	-2.89616	-2.43621	-0.539961	-0.65847		0.147262	0.370718	1.52171	1.36094	-1.61988	-2.19679
				-0.0490874	-0.208164	-2.89616	0.270181	2.89616	-0.282352		-0.539961	-0.61067	-0.638136	-0.158805	1.32536	1.42216
				-2.20893	-1.50713	-0.147262	-0.349447	-0.736311	0.155849		0.539961	0.401687	-2.01258	-2.33245	2.69981	2.21001
				1.81623	2.07241	-0.441786	-0.707755	1.91441	1.99439		2.11076	1.41878	-1.42353	-2.01014	-2.99433	-1.64746
				1.71806	1.72485	0.638136	0.0715638	2.50346	-2.59302		-2.50346	-2.23274	-2.50346	2.82423	2.20893	1.91473
				1.32536	0.862191	-2.89616	-2.14805	-1.32536	0.644378		1.52171	2.18318	-3.09251	-2.86946	-1.03084	-0.987987
				1.61988	2.18013	-2.01258	-2.15551	-1.81623	-0.428943		-2.69981	2.84084	2.60163	2.2829	-1.81623	-1.09482
				-1.22718	-1.42362	2.01258	1.66111	-2.79798	-2.80225		-1.12901	-0.860198	2.11076	2.45181	-1.71806	2.08573
				0.0490874	-0.498572	1.22718	0.52911	-1.12901	3.13017		1.12901	1.17108	1.03084	0.672013	-2.99433	1.40006
				-0.736311	-1.37758	1.61988	2.01247	1.61988	-2.3461		2.11076	1.18864	2.01258	1.50541	-3.09251	0.849714
				-0.147262	-0.232041	0.93266	-0.570491	0.441786	0.745876		2.11076	2.3595	-1.32536	-1.46202	1.22718	1.53082
				0.441786	0.390981	1.61988	1.32138	-0.0490874	-0.257058		1.12901	1.18034	0.441786	0.16706	-1.22718	2.56944
				-1.03084	-1.0119	2.99433	0.496652	-1.03084	-1.11788		0.147262	0.336973	-2.20893	-1.50977	0.539961	2.29128
				-2.60163	-3.09971	-1.91441	1.22422	2.50346	-3.13588		-2.40528	2.97166	-2.60163	-2.67266	1.32536	0.079891
				2.30711	2.48951	0.0490874	-0.0117692	-0.245437	2.04617		1.91441	1.93124	0.638136	0.925892	-3.09251	2.34351
				0.245437	0.245811	-0.93266	-1.00537	2.69981	0.249837		1.42353	1.68434	-0.93266	-0.987901	2.99433	-3.04892
				-1.32536	-1.43333	1.42353	1.87041	0.245437	0.766934		2.99433	2.57891	2.50346	1.51056	3.09251	0.483227
				1.52171	2.15114	1.81623	1.37323	-0.343612	0.477105		1.71806	1.46119	-2.30711	-2.53321	-0.0490874	2.55129
				0.245437	0.31996	-1.22718	-0.593845	-0.0490874	1.16129		-2.11076	-2.43929	-2.50346	-2.94702	1.91441	-2.8971
				2.89616	2.43365	-2.30711	0.182018	1.12901	1.14147		-1.71806	-3.11857	-2.99433	3.0797	2.40528	2.13834
				-0.93266	-0.952431	2.99433	2.48861	-1.32536	-1.28977		3.09251	-2.11806	-1.12901	-0.917113	-0.147262	-1.10031
				-2.60163	-2.58977	3.09251	-2.75464	1.91441	1.84031		-1.22718	-2.08002	0.736311	0.233562	-1.61988	2.18597
				1.12901	0.999316	0.736311	0.502565	2.60163	-2.90941		0.638136	1.2172	1.12901	0.291855	-2.89616	-2.55366
				-0.834486	-0.962262	0.638136	0.475616	-0.539961	-0.850738		3.09251	2.43714	-1.32536	-2.46172	-1.71806	2.80378
				0.834486	0.515876	2.79798	-2.31797	1.32536	2.6526		2.89616	2.79492	0.343612	0.513944	-1.81623	0.68421
				-0.736311	-0.502699	0.638136	0.659063	-2.79798	-1.80346		-3.09251	2.93411	1.32536	0.846913	0.736311	1.20524
				-2.89616	-2.96385	2.60163	1.9316	2.20893	-2.97475		-2.99433	-2.63718	-1.12901	-1.03439	-0.441786	-0.712266
				-0.834486	-1.52221	2.69981	2.20928	2.30711	2.68532		0.736311	0.131717	-2.20893	-1.76441	1.81623	1.95031
				2.40528	2.56227	1.42353	1.76483	0.0490874	-0.120353		0.0490874	0.344028	0.736311	1.28433	-3.09251	0.644432
				-0.441786	-0.621537	1.42353	0.778756	-1.03084	-2.74655		-2.01258	-1.78603	0.834486	0.761513	-0.638136	0.100953
				-1.81623	-1.6639	-2.89616	-1.77692	-1.42353	-0.720898		0.343612	-0.225639	1.71806	-2.95699	1.12901	-0.899068
				0.245437	-0.155435	2.40528	2.16096	-1.61988	-2.58324		2.30711	2.60265	2.01258	2.39268	1.52171	0.94816
				-1.32536	-1.20007	1.12901	0.77038	-1.22718	-1.88692		2.99433	2.91609	-2.40528	0.218603	1.61988	2.52122
				-0.245437	-0.0198569	-1.81623	-0.512971	-1.42353	2.6286		-0.93266	-0.545014	-0.638136	-0.304486	1.81623	1.50271
				-1.12901	-0.758461	-2.20893	2.15557	-0.834486	-1.39944		2.40528	2.49115	-1.81623	-2.08087	-0.441786	-0.778538
				1.32536	1.09003	-1.91441	-2.7254	2.69981	0.708148		1.22718	1.1629	-1.71806	0.852734	-1.52171	2.56898
				-0.0490874	0.254205	-2.11076	-1.6951	-0.93266	-1.01277		1.42353	1.40283	0.343612	0.482725	-2.20893	-1.98752
				-1.03084	-0.937981	0.147262	-0.279555	1.81623	1.20583		2.11076	1.33433	1.03084	1.02113	2.79798	1.14176
				-0.834486	-0.863325	-1.32536	-0.866366	2.50346	2.6473		-1.32536	-1.33324	1.91441	1.9527	2.89616	2.64611
				-2.50346	-2.76154	2.89616	2.08801	-0.147262	-0.136807		0.147262	0.52978	1.22718	1.21311	2.79798	-2.39442
				-2.20893	-1.67835	-0.245437	-0.497185	2.60163	-0.401524		-1.52171	-1.70643	-0.638136	0.210262	2.50346	1.80856
				0.343612	-0.0543247	0.736311	0.928444	-3.09251	-2.59993		-0.736311	-0.759043	-1.32536	-1.62434	1.12901	0.170463
				0.147262	-0.693412	0.147262	-0.105678	-0.147262	1.91259		1.91441	2.09098	0.441786	-0.0490108	2.30711	-2.52141
				-0.736311	-0.53178	2.20893	1.84369	2.20893	2.08562		2.89616	2.56027	0.245437	0.212482	2.69981	1.29216
				2.79798	3.10924	-2.01258	1.90378	-0.539961	-0.563439		0.539961	0.23925	2.20893	2.26794	-1.32536	-0.467906
				1.03084	0.909542	1.42353	1.74919	-0.638136	-0.495778		1.91441	1.44807	-2.40528	-2.88201	-0.638136	-0.436613
				-1.71806	-1.93418	-2.50346	1.72308	-0.441786	-0.279446		2.11076	1.88466	-2.99433	2.69993	2.11076	1.96592
				-0.638136	-0.385147	-2.69981	-1.38731	2.11076	1.87971		2.11076	1.21136	1.81623	1.68263	2.30711	2.61387
				-1.32536	-1.34525	-3.09251	-3.07722	1.91441	1.91205		-2.79798	3.07186	-2.79798	-2.05575	0.736311	0.0282704
				-0.539961	-0.517794	-2.89616	-2.49746	0.539961	2.43088		0.638136	0.316683	0.147262	0.124536	0.638136	-2.76567
				-2.40528	-1.73904	1.03084	-0.160848	-2.99433	0.775107		-1.52171	-1.72703	0.441786	0.644233	-2.11076	-2.07926
				-2.89616	-2.73447	1.81623	2.07305	-2.69981	3.04086		-2.79798	-2.05512	-0.245437	0.0997699	1.32536	1.52165
				-1.61988	-1.91372	2.11076	1.85383	2.89616	-0.164955		-0.0490874	0.198274	0.736311	0.80059	1.52171	1.65255
				0.441786	0.871319	-2.99433	2.08644	-2.01258	-1.46219		3.09251	-2.97788	-3.09251	1.67782	1.42353	2.0974
				0.147262	-0.0648084	-1.81623	-0.899079	0.736311	-2.50749		1.22718	0.575966	-1.91441	1.61343	-2.11076	-3.01675
				2.89616	2.66145	1.22718	0.952298	-2.99433	2.92356		2.99433	2.65735	0.147262	-0.633569	0.0490874	-0.044334
				1.61988	1.69887	1.03084	0.691164	-2.20893	1.91656		0.0490874	-0.0277951	-2.89616	1.67342	1.12901	-0.524497
				0.539961	1.01579	2.01258	2.23842	0.539961	-1.17603		-1.52171	-1.93621	2.30711	1.72214	-3.09251	0.94341
				3.09251	-2.93812	1.71806	1.9209	2.69981	-1.01716		-1.91441	-2.33409	1.52171	0.984048	-2.79798	2.66665
				-2.50346	-2.22652	0.638136	0.508147	-0.638136	-0.752715		-0.93266	-1.61155	0.245437	-0.343594	-2.30711	-2.05986
				2.01258	2.05178	-1.61988	2.99531	-2.69981	-1.22719		-1.32536	-2.01927	0.245437	0.297825	1.32536	1.17011
				2.30711	2.28899	1.12901	2.12052	-1.03084	-1.91772		0.539961	0.915764	0.638136	0.26461	-0.638136	-1.14855
				-2.11076	-1.92405	3.09251	-0.774185	-0.539961	-0.809445		1.61988	1.31957	1.12901	1.30576	-1.71806	2.64382
				-0.93266	-1.11654	-2.69981	2.91098	-1.81623	-1.95014		-0.441786	-0.193612	-2.60163	-2.49046	-1.61988	1.06198
				-1.12901	-1.53838	-1.03084	-1.09358	-2.01258	-2.36775		0.638136	0.272798	0.834486	1.13274	-2.20893	-2.06458
				0.834486	0.307934	0.638136	-0.383544	0.245437	0.466913		0.736311	0.652654	0.441786	0.54097	-2.30711	0.905483
				0.245437	0.689435	-2.01258	-2.21012	-0.0490874	-1.44851		-2.99433	-2.14856	1.42353	1.10995	0.93266	-0.515358
				-3.09251	-2.93971	1.91441	0.922114	-1.81623	1.43251		1.71806	1.70436	-1.91441	-2.34469	2.30711	-1.95683
				2.79798	2.27661	-0.147262	-0.232075	0.147262	-0.0069002		-0.736311	-1.01726	2.40528	2.77301	-2.69981	2.92175
				-1.32536	-1.20027	-2.50346	-1.43559	3.09251	-0.870977		-0.539961	0.320211	0.638136	0.714512	-0.93266	1.70329
				1.03084	0.416316	-3.09251	-2.72342	-2.01258	-2.23653		-2.01258	-2.10574	1.81623	1.40668	1.52171	1.27972
				-0.736311	-0.718401	-0.0490874	-0.190025	1.22718	0.289951		-0.638136	-0.682923	-1.22718	-1.60462	-2.89616	2.02847
				-0.441786	-0.456209	2.40528	2.07908	2.01258	0.523476		0.343612	0.427002	-3.09251	3.12902	-2.50346	-0.186619
				0.441786	-0.30983	2.30711	2.23162	1.32536	2.05542		-1.03084	-1.71715	1.42353	1.24877	-1.03084	-0.566717
				1.81623	1.6613	1.22718	0.731742	1.81623	1.15015		-2.30711	-2.96513	2.79798	-2.79329	2.79798	2.7599
				2.99433	-2.66167	-0.93266	-0.743483	0.343612	0.925216		-0.539961	-0.214708	2.89616	2.91914	-2.30711	2.54504
				1.42353	1.89819	0.0490874	-0.508247	2.99433	2.22024		-0.638136	-0.454824	-2.79798	-2.68367	0.147262	1.16119
				2.89616	2.71423	-2.99433	0.180468	-2.40528	-2.57111		0.539961	0.464873	-2.40528	-2.12038	-2.50346	1.97146
				2.20893	2.44895	2.89616	2.08887	-2.40528	-2.16188		-1.81623	-1.51257	-1.12901	-1.4231	-2.40528	2.43753
				-0.147262	-0.00119711	2.11076	2.24662	-2.89616	-2.69639		2.11076	0.887611	-1.81623	3.06371	2.60163	2.76848
				-2.01258	-1.44809	-2.30711	2.84821	1.52171	0.872523		2.60163	2.80367	-1.71806	-2.97111	-2.60163	1.64684
				-1.32536	-0.946996	-0.736311	-0.524679	-2.11076	0.194062		-0.638136	0.0540517	1.91441	1.58308	2.40528	2.72624
				-1.91441	-1.85588	-0.147262	0.00694944	2.89616	-2.50987		-0.0490874	-0.421511	-2.60163	1.23999	2.50346	0.665529
				2.99433	2.70991	-2.79798	-2.9606	-1.71806	-2.6487		-1.71806	-1.10874	-2.99433	-0.562421	1.81623	1.31938
				0.441786	-0.039575	2.11076	1.89158	-0.0490874	-0.0948425		0.834486	1.17481	0.147262	1.61776	2.30711	1.48135
				0.638136	0.395622	-1.81623	-2.91447	0.834486	0.905359		1.52171	1.81587	2.89616	2.12764	1.71806	2.91145
				2.50346	2.43069	0.147262	-0.00664271	2.20893	2.0733		2.99433	2.61208	-2.79798	0.702937	2.50346	2.88894
				2.50346	2.75596	2.69981	2.05196	1.52171	1.9194		1.81623	1.7528	1.52171	1.58597	-1.81623	-3.04017
				-0.93266	-1.30296	-2.30711	-3.06286	-1.03084	1.13782		0.539961	-0.0621842	1.22718	0.845836	-2.69981	2.61426
				0.638136	0.860037	2.99433	2.74225	3.09251	2.15067		1.71806	1.57953	1.03084	1.15786	-1.71806	-1.72478
				-0.245437	0.0443633	0.638136	-0.0871589	0.93266	-2.9276		2.30711	1.95919	-2.20893	-0.245295	-2.79798	2.89979
				-0.93266	-0.820742	0.834486	0.777932	1.32536	2.94768		1.22718	2.49594	-1.22718	2.72595	-2.30711	-1.97976
				2.50346	2.95834	-2.79798	-2.15261	1.52171	2.15467		-0.147262	0.0905962	0.0490874	0.578429	-1.22718	-1.43742
				-0.539961	-0.554861	-2.11076	3.14034	0.343612	2.08757		-0.441786	-0.655539	-1.32536	-0.332229	-2.89616	-2.45118
				2.99433	3.12631	-1.22718	-1.40026	-1.12901	-2.22115		-1.71806	-1.78944	2.30711	1.81658	-1.61988	2.81506
				1.22718	1.48957	1.61988	1.22549	0.147262	0.987049		2.30711	2.06965	-1.81623	2.07758	-0.736311	-3.02707
				2.99433	-2.98698	1.12901	-2.56093	-2.01258	2.05926		1.03084	0.396684	-0.245437	0.189536	1.32536	1.15954
				0.638136	0.208353	-0.834486	-0.697407	2.79798	-3.1112		1.42353	1.63051	2.40528	-2.75139	2.20893	0.566659
				-1.12901	-0.850986	-2.99433	0.921565	2.01258	1.89691		1.52171	1.1629	-0.638136	-0.553467	1.32536	-2.54369
				-1.81623	-2.04915	-0.736311	-0.741249	3.09251	2.19834		1.61988	1.52028	1.12901	0.677239	2.69981	2.61408
				1.71806	1.2609	-2.20893	-2.53493	-1.52171	-2.91796		1.81623	1.16991	-1.91441	-3.01084	-1.22718	-1.67437
				1.03084	0.604387	1.12901	2.01352	-1.81623	1.8447		-2.69981	-1.35229	2.50346	-3.02516	-2.01258	-1.33771
				-1.03084	-1.07077	-0.441786	-0.9515	2.30711	1.97017		-0.245437	-0.189741	2.50346	2.72649	-0.147262	0.149063
				1.52171	0.817139	1.12901	-2.48559	-1.61988	-2.78459		0.834486	0.476424	1.71806	2.46536	-0.441786	-0.632929
				-1.32536	-1.25291	1.42353	-3.06131	-2.99433	-0.456893		-2.79798	-2.98651	-0.343612	-0.033329	0.147262	2.63877
				-1.42353	-1.42609	-1.12901	-1.31837	1.81623	-1.46164		-2.89616	2.9965	2.30711	2.71164	2.79798	-1.79686
				-0.0490874	-0.0535353	-2.40528	3.02132	2.20893	2.12106		2.69981	2.10913	2.11076	1.49192	-1.52171	1.98953
				0.343612	0.285312	1.03084	1.42886	-1.42353	2.86927		-0.0490874	0.413666	-1.81623	-2.63441	2.01258	-0.899502
				0.245437	0.377598	2.50346	2.06435	0.834486	2.04072		0.539961	-0.0325926	1.52171	1.20843	2.79798	1.47046
				-0.539961	-0.864863	-0.343612	-0.777163	-0.93266	-0.598788		-0.0490874	0.715	0.834486	0.597592	-0.0490874	0.58018
				-1.12901	-1.07417	-0.736311	-0.795265	-1.03084	-1.4092		1.91441	2.13389	1.61988	1.14095	3.09251	1.71506
				2.01258	2.4382	-0.0490874	-0.129787	2.99433	2.22863		-2.40528	-1.80282	2.20893	0.0799172	-2.20893	-2.00543
				-0.736311	-1.12551	-0.441786	-0.531397	0.834486	-3.04978		-2.30711	-1.7251	-1.12901	-1.14734	1.61988	-0.281339
				-0.638136	-0.552888	0.441786	0.122137	-1.52171	0.925172		-1.81623	-1.81646	1.81623	2.51123	2.30711	-0.772137
				-1.52171	-1.25842	-0.736311	-0.946695	1.22718	-0.268959		0.539961	0.566752	2.01258	1.99607	-1.32536	0.235046
				-1.42353	-1.65686	1.32536	1.68708	-1.81623	-3.08179		-1.61988	-1.34226	-1.61988	0.538068	2.01258	1.90532
				2.01258	2.31487	1.12901	0.638818	-2.30711	-1.6239		-0.834486	-0.637462	-2.69981	1.92585	1.12901	2.2809
				-1.52171	-1.84661	-2.89616	3.02586	2.69981	1.25873		-2.99433	2.61863	2.69981	-0.551382	-1.32536	-2.62273
				-2.50346	-2.42052	-0.0490874	-0.0997036	1.03084	-1.91359		-1.03084	-1.00508	2.50346	2.86546	-1.61988	2.41192
				1.81623	2.0513	1.81623	1.98627	-1.61988	-1.15207		-2.11076	-2.18039	1.71806	1.93992	-1.81623	1.13859
				-3.09251	-3.06514	-0.93266	-1.17148	0.834486	1.0761		-2.60163	2.64068	0.441786	0.731051	-2.60163	2.78227
				2.20893	2.43133	-2.60163	-3.04777	1.03084	2.1684		-2.79798	-2.70615	0.93266	0.611734	2.60163	-2.22664
				-2.89616	-2.59652	-0.638136	-0.383362	-2.69981	1.74435		-0.539961	-0.699691	-1.71806	-1.3377	1.81623	1.2195
				0.245437	-0.30467	2.79798	1.98609	1.61988	-0.912254		2.40528	1.67026	2.01258	2.9389	-0.245437	-0.0479138
				-0.0490874	-0.199029	-0.93266	-0.824026	-0.93266	-1.23465		-1.61988	-1.50698	-0.736311	-1.02997	-0.147262	-0.091324
				-0.539961	-0.149078	1.32536	1.27893	-0.147262	-0.749127		-2.11076	-1.63486	2.30711	2.92	0.736311	0.633196
				0.343612	0.166985	-2.79798	-2.6829	-2.60163	2.99234		-2.69981	-2.36169	2.69981	2.75236	-2.20893	-2.0645
				0.343612	-0.471958	1.52171	1.74909	-1.22718	-2.49905		2.89616	2.94931	2.99433	1.11156	-2.01258	1.21456
				-2.30711	-2.22804	-0.0490874	-0.316611	-1.22718	1.85822		2.60163	2.73235	1.71806	2.31278	-2.89616	-2.72335
				-1.32536	-1.27074	1.61988	1.94171	-2.89616	-3.00805		-2.89616	-2.81917	-1.12901	-1.78908	0.638136	1.72064
				0.441786	0.0648274	-1.52171	-0.973109	-2.60163	-2.34341		-1.81623	-1.00911	-0.539961	-0.991852	0.638136	1.75693
				2.69981	2.98767	-0.834486	-0.931055	2.50346	-0.735672		2.60163	2.52041	1.91441	2.66796	2.11076	-1.22965
				2.50346	2.79626	2.01258	1.66756	-3.09251	-0.519911		-0.638136	-0.364829	1.91441	0.532856	-1.12901	-1.25469
				1.52171	1.90759	-1.61988	-1.41657	1.81623	-1.97965		-2.50346	-2.12393	-1.81623	-1.92884	2.60163	-2.17578
				2.40528	2.59518	-0.147262	-0.0690564	-1.03084	-2.11374		1.32536	1.12132	0.638136	0.742912	-2.01258	-2.43755
				-0.736311	-0.736949	2.20893	2.06029	-1.42353	-2.05115		0.245437	0.48027	2.01258	2.77617	-0.147262	0.0731162
				2.50346	2.66051	1.03084	0.809671	-1.32536	-1.81183		2.79798	-2.72146	2.40528	1.21951	-2.40528	-1.6178
				0.834486	1.04986	-2.60163	-1.23577	-2.50346	1.15798		-1.91441	-2.41076	-2.60163	-3.04531	-0.147262	-0.124885
				2.20893	1.92553	0.638136	0.464398	0.736311	1.56729		-2.40528	1.4323	2.69981	2.99977	2.40528	-2.32099
				-0.93266	-0.591746	1.12901	2.07699	-1.03084	-2.92025		0.93266	0.777345	-0.638136	-0.404044	-2.69981	-0.233129
				-3.09251	-1.63865	0.0490874	0.360393	2.01258	1.44628		1.52171	2.66928	2.40528	2.56821	1.61988	3.11342
				-2.99433	-2.94696	-2.79798	-1.50991	-1.61988	-2.10002		0.539961	0.0369843	-1.91441	1.31046	0.147262	-0.313576
				3.09251	-2.61454	2.79798	-2.38713	2.01258	1.17418		1.22718	1.93265	-1.32536	-0.855345	0.539961	-0.931432
				2.79798	2.30561	0.343612	-0.093631	-2.20893	-2.36312		1.12901	0.254413	2.20893	1.52682	1.22718	1.08776
				-0.441786	-0.425686	2.99433	-2.95825	-1.81623	-2.28299		-2.30711	-1.14272	-2.99433	3.13117	-1.81623	-3.095
				-1.91441	-2.22178	1.81623	0.924401	-0.245437	-0.292956		1.52171	2.10664	-2.50346	-1.11994	-0.736311	-0.970184
				-1.12901	-0.903645	1.91441	0.422213	-0.93266	-1.19688		2.89616	3.10331	-2.30711	2.5742	1.81623	2.0481
				-2.11076	-2.20095	2.60163	2.04213	-1.71806	-0.995288		1.03084	0.861554	-0.245437	-1.19276	-1.52171	-1.15022
				2.20893	2.31672	-1.91441	-2.19264	2.99433	0.828944		2.69981	2.96838	-1.32536	1.14178	0.0490874	0.369612
				-2.01258	-1.77201	2.69981	3.03041	2.11076	1.7753		0.245437	-0.348145	-1.71806	-2.79302	1.03084	1.35448
				1.71806	1.77404	1.71806	-1.97447	-2.69981	-1.54054		-1.22718	-1.41657	0.93266	-3.07866	1.71806	1.68014
				0.0490874	0.0923964	2.60163	2.06529	1.03084	-2.97496		-0.441786	-0.11321	1.71806	2.1655	-1.91441	1.99987
				2.89616	3.13197	0.441786	0.176479	-0.539961	-0.536629		2.11076	2.14994	-0.736311	-0.712925	-0.245437	0.262665
				1.52171	1.34272	-2.20893	-3.12322	1.12901	-2.9273		0.638136	0.234682	-1.03084	-1.37575	2.69981	2.73768
				-2.60163	-1.94647	0.147262	-0.109107	1.42353	-1.51989		-2.79798	-2.87	-0.245437	-0.736132	1.81623	1.33951
				-1.12901	-1.15973	2.99433	2.05034	0.147262	0.427033		-2.01258	-1.78976	-2.99433	0.0536412	3.09251	0.497521
				0.736311	0.200305	1.32536	0.714457	0.539961	-3.05627		2.89616	-2.24881	-2.01258	2.48257	-0.736311	-1.34994
				-2.89616	-2.78215	-2.40528	0.675765	1.32536	-2.2472		-0.343612	-0.257779	2.69981	1.87018	1.81623	1.03705
				1.32536	1.51499	1.71806	-2.86526	-0.638136	-0.703056		-2.60163	-1.32654	2.20893	2.85698	3.09251	2.65391
				-2.89616	-2.58794	-2.01258	-2.39661	2.60163	2.19377		-2.50346	-2.82027	0.638136	0.461095	2.20893	1.87832
				-1.42353	-1.4691	2.50346	-2.30016	-2.20893	0.578686		1.22718	1.41359	0.736311	0.138761	2.20893	0.736103
				-1.71806	-1.36648	-2.79798	0.85203	-2.30711	-1.9779		1.61988	2.82483	-2.69981	-1.65034	-2.50346	1.95078
				-2.30711	-1.87058	-2.99433	-2.66866	-1.03084	-0.218509		2.99433	3.13047	2.60163	2.28054	2.01258	3.07474
				-2.69981	-1.63026	-0.834486	-0.738868	2.50346	1.68309		-2.40528	-2.95046	1.32536	-2.01791	-0.0490874	-0.0170156
				0.539961	1.14761	1.91441	1.39784	0.736311	-2.67525		1.81623	2.52926	0.736311	0.00815907	0.441786	0.263908
				1.81623	1.49162	1.81623	0.83318	-1.91441	0.695655		2.40528	2.53029	-3.09251	3.00303	-1.32536	-3.07484
				0.93266	0.992047	2.79798	2.08772	-0.441786	-1.19966		0.343612	0.0388325	-2.79798	3.04078	-1.42353	-2.74425
				2.20893	2.30385	-2.30711	-3.10157	-2.89616	3.03082		-0.0490874	-0.0891312	2.89616	3.10464	-3.09251	3.0895
				-0.539961	-0.688567	1.32536	2.55988	-0.736311	-0.604268		2.50346	2.54826	0.245437	0.279586	-2.69981	-2.07167
				2.11076	2.35757	1.32536	1.34072	-2.30711	-2.29936		3.09251	-2.57111	2.40528	2.05636	0.0490874	-0.287998
				-1.32536	-1.28776	-1.91441	-2.73899	-0.245437	-0.215934		2.30711	2.78364	0.0490874	0.0276217	-1.91441	-2.08347
				3.09251	2.86352	-1.81623	-2.24616	0.93266	-2.88264		-1.22718	-1.17135	-2.69981	-2.29011	1.22718	1.90464
				-2.11076	-1.38919	-1.12901	-1.19385	2.60163	-2.29715		-1.52171	-1.19956	1.12901	-0.597817	2.89616	-3.07832
				-0.539961	-0.418526	-2.89616	-2.81346	-1.71806	2.51556		-0.343612	-0.664653	-0.93266	-1.95019	-1.32536	-1.18808
				-2.79798	-2.37687	2.30711	1.98404	0.245437	-0.0214108		2.20893	2.97071	0.441786	1.2574	-1.52171	1.77783
				0.343612	0.189295	1.91441	1.98114	-2.20893	-1.98111		-2.60163	-2.12522	1.81623	-1.34616	-0.147262	0.259945
				2.20893	2.1213	-0.539961	-0.136316	-2.69981	-2.36317		-1.32536	-0.990088	1.61988	-2.49504	0.147262	0.626199
				0.441786	0.646485	0.834486	0.335826	0.638136	1.16183		2.89616	3.07324	0.147262	-0.165674	0.638136	0.426126
				-1.71806	-1.86337	-0.736311	-0.436613	1.81623	-0.0756584		2.40528	2.96795	1.91441	1.41284	-1.22718	-0.826226
				0.736311	0.0103493	0.834486	0.789431	1.12901	1.18119		-1.22718	-1.90007	0.147262	0.0603344	0.245437	-0.180989
				-2.99433	-2.55968	-0.0490874	-0.126549	2.11076	1.9686		1.91441	1.71962	0.539961	1.17705	2.01258	-1.17199
				0.93266	0.958679	0.93266	0.0253981	1.42353	2.92167		-1.81623	-2.07066	0.441786	0.0303415	0.441786	0.478859
				0.539961	1.06887	-1.12901	-0.600464	0.0490874	-0.118292		-0.638136	-0.670486	-0.0490874	0.0163496	-3.09251	-2.44911
				1.61988	2.1368	1.32536	-0.474627	1.61988	-2.43525		-0.0490874	-0.134954	-2.89616	2.57056	-1.22718	-1.00507
				2.99433	2.79523	-0.539961	-0.722188	2.20893	1.61307		-1.03084	-0.969336	1.81623	-0.238	-2.60163	-2.77651
				-0.147262	-0.223742	-1.81623	1.50808	2.99433	1.92107		1.32536	1.6255	-0.147262	0.357949	-0.736311	-0.735815
				1.42353	1.18115	-1.81623	-1.41132	0.93266	1.5592		2.50346	1.92512	2.79798	1.46282	2.20893	2.90769
				-2.89616	-2.59452	-0.93266	0.41802	1.03084	2.04169		0.638136	0.504958	2.01258	2.13223	2.89616	3.01517
				0.834486	0.806412	2.99433	-2.26216	-1.71806	-1.88542		-1.22718	-0.522949	1.22718	-1.22044	-2.40528	-1.4672
				-0.147262	-0.433655	1.22718	0.990158	2.79798	-2.81695		-0.539961	-1.00205	1.03084	0.566917	2.50346	1.13133
				-0.638136	-0.119802	1.91441	2.46349	-1.42353	-1.44571		-0.834486	-0.814677	-2.30711	-2.48241	-1.81623	-0.934643
				-1.32536	-1.40771	-1.91441	-2.23589	-0.441786	-0.494227		-0.343612	-0.270569	2.50346	2.33499	2.01258	2.99761
				0.147262	-0.192155	-1.22718	-1.63544	-0.539961	-0.186391		-1.91441	-2.05646	1.32536	2.43354	-2.30711	0.761425
				-2.69981	-3.10406	3.09251	-2.03687	-0.147262	0.0638903		1.61988	2.06771	2.30711	2.56128	1.91441	-2.20349
				-0.245437	-0.198195	-2.20893	2.92046	-2.99433	2.22072		0.441786	0.320415	-0.736311	-0.717638	-0.245437	0.140616
				-2.40528	-1.61276	-1.61988	-2.07014	-2.60163	2.20115		2.20893	2.3089	1.42353	1.45064	1.32536	0.421081
				-0.736311	-1.03791	-2.50346	-2.12532	2.69981	-1.22157		-1.42353	-1.42147	-2.11076	-0.446476	1.81623	-3.04454
				-0.147262	-0.00987439	0.736311	-1.53894	0.834486	-2.51113		1.81623	1.8018	2.89616	2.95739	2.50346	-2.80118
				-1.91441	-2.0443	-2.50346	-2.71048	1.52171	-1.97005		-1.12901	-1.56473	-1.03084	-1.16642	-3.09251	-2.16221
				2.50346	2.59334	-2.01258	-2.92321	-2.01258	-2.11685		-0.539961	-0.557764	0.441786	0.296323	-1.91441	3.08299
				-2.40528	-1.60561	0.441786	1.34617	-1.42353	-2.37946		-1.81623	-1.64508	-2.11076	-1.90374	-0.93266	-0.740466
				1.71806	2.18609	2.40528	2.03465	-2.20893	-1.62554		-2.89616	2.76326	-1.91441	2.44677	1.52171	2.89911
				0.0490874	-0.0371405	2.20893	1.94197	0.147262	0.317526		-2.11076	-2.02342	-2.20893	-2.39831	1.03084	-1.72831
				-0.834486	-0.734338	-0.834486	-0.5524	-1.22718	-0.830253		-0.539961	-0.739934	-1.71806	-2.05946	-0.245437	-0.548452
				0.834486	0.947631	-1.81623	-2.84551	-1.12901	-1.71207		-2.01258	2.96685	-2.69981	-2.63145	-2.99433	-1.97172
				-1.81623	-1.34072	2.60163	-3.10315	-2.01258	-0.826811		-1.52171	-0.82732	0.539961	0.264954	-3.09251	-2.78623
				2.30711	2.40098	-3.09251	-1.99503	-1.42353	-2.17078		2.79798	2.63181	2.99433	2.05436	0.147262	-0.811465
				2.69981	3.088	-1.32536	-1.30334	2.60163	2.27926		-2.01258	-2.14509	1.61988	1.42171	-0.0490874	-0.382932
				1.42353	1.19911	1.32536	2.84091	-2.40528	3.10738		0.0490874	0.0624369	1.32536	-1.54597	-0.834486	-1.35349
				0.834486	0.958408	-2.01258	-0.414074	-2.30711	-0.921942		1.71806	2.23381	0.441786	0.581511	0.343612	-0.498135
				1.71806	2.33171	-2.30711	0.269163	0.638136	-2.46431		-0.93266	-0.817677	-2.01258	-1.89592	2.50346	2.38737
				0.93266	1.11209	-1.03084	-0.707661	1.71806	2.20111		-1.71806	-1.51945	1.12901	0.911197	-0.638136	-1.05083
				0.245437	1.35774	-1.42353	-1.09178	-0.441786	-0.65801		2.30711	2.9346	0.539961	1.01769	0.441786	0.697749
				2.79798	-3.05202	-2.60163	-1.48268	-2.40528	2.18723		-0.539961	-0.829563	2.89616	2.794	-0.245437	-0.345488
				-0.93266	-1.25401	0.638136	2.13668	2.99433	-2.14459		-1.32536	-1.11116	1.22718	0.584386	3.09251	-0.707004
				-1.71806	-2.10603	0.0490874	-0.271425	3.09251	-1.62937		0.441786	0.301203	1.22718	1.72445	1.03084	1.32675
				0.539961	0.962705	0.736311	-0.284785	-1.03084	-1.20726		-3.09251	3.05876	1.91441	1.94433	-0.343612	-0.694746
				-0.539961	-0.77659	-2.11076	-2.47071	1.42353	-1.59389		0.0490874	0.347744	2.79798	2.52311	-1.32536	-0.728383
				0.834486	0.656936	0.736311	0.50869	2.20893	-2.42728		1.52171	1.64033	1.12901	1.03457	-1.22718	-0.354115
				-2.79798	-3.00821	0.539961	0.628862	-0.441786	-0.410368		1.61988	1.40664	2.79798	0.447969	-1.61988	1.77939
				-0.147262	-0.206409	-1.52171	-1.35755	-0.834486	-0.559174		2.79798	2.62469	-0.93266	-1.31974	-0.93266	-0.850189
				-1.71806	-1.76904	-0.93266	-1.54629	0.638136	-1.92016		-1.61988	-3.06254	-0.441786	-0.587716	2.89616	-1.09847
				1.12901	1.18513	-2.60163	-2.9858	-1.12901	-2.13446		0.638136	0.963527	0.441786	1.1296	2.11076	-2.97621
				-1.12901	-1.03021	-1.81623	-1.47742	2.11076	-3.03819		2.99433	2.68177	-2.50346	-0.139754	2.99433	3.08271
				1.81623	1.9427	1.12901	1.07412	-1.03084	-2.9153		-0.441786	-1.31488	2.30711	2.05578	-1.42353	1.46454
				-1.32536	-1.30002	1.52171	1.86346	2.50346	0.216099		-2.79798	-2.71897	-2.11076	-2.30215	-0.441786	0.056509
				-2.30711	-2.20559	1.12901	1.1749	-2.69981	-0.750241		-0.441786	0.413863	0.539961	0.297039	-1.81623	-2.10555
				-2.30711	-1.75164	2.40528	1.9824	-2.89616	-0.0746799		2.01258	1.95914	3.09251	-2.99274	-2.11076	-3.09628
				2.20893	2.22042	0.441786	1.48116	-1.32536	2.36004		2.11076	2.37077	1.32536	1.16832	-1.12901	-0.277444
				1.81623	1.98695	2.69981	1.88544	1.22718	1.32197		-2.01258	-1.68072	1.71806	1.06412	-1.32536	-2.02017
				-1.03084	-0.0302377	0.736311	-1.2057	0.93266	0.403104		-1.71806	-2.02326	0.539961	0.443812	-1.91441	1.2009
				-2.99433	3.10642	0.539961	0.845895	2.01258	1.96154		2.20893	2.14028	-1.03084	-1.17423	1.42353	-0.380518
				0.441786	1.20087	-0.245437	-0.726393	-1.22718	-2.22673		1.61988	1.52865	3.09251	-2.13011	-2.79798	1.61411
				-2.01258	-1.65724	-0.343612	-0.257471	-2.89616	-0.790413		1.81623	1.79538	-2.69981	-3.13311	-1.03084	0.256535
				-2.11076	-1.58698	1.52171	0.89658	-0.147262	-0.494479		0.736311	0.916257	-2.89616	2.42333	0.245437	0.0367457
				-1.42353	-1.50046	0.0490874	-0.227071	-2.20893	-1.96189		-2.20893	-2.54432	-0.147262	-0.339446	0.245437	0.23375
				-0.539961	-0.84353	-2.89616	1.0614	2.50346	-2.85272		-0.93266	-1.05605	2.89616	-2.59933	-0.147262	0.254992
				-3.09251	-2.97909	-1.03084	-0.585122	-2.20893	-2.69962		-0.539961	-0.207124	2.50346	1.65238	0.93266	0.853487
				-1.52171	-1.51131	-1.42353	-1.2902	-0.93266	-1.18217		-2.60163	2.81181	3.09251	2.6613	2.50346	-2.10376
				0.245437	0.0644811	-0.736311	-0.691877	1.61988	-2.40077		-0.441786	-0.721874	-2.50346	-1.14327	2.89616	2.53346
				-1.22718	-0.90606	2.60163	-3.11958	0.539961	-2.88155		1.71806	2.67611	-0.0490874	1.05888	2.01258	1.62815
				-0.343612	-0.473058	1.52171	2.94394	-0.441786	-0.836325		2.89616	2.78975	0.147262	0.284892	-2.20893	2.68314
				0.93266	1.22416	2.20893	2.21266	1.32536	2.99486		2.69981	2.69523	2.40528	-0.205726	-2.99433	-2.84216
				-3.09251	-2.97383	2.89616	1.13663	-2.11076	-1.02003		2.01258	2.35176	-2.69981	2.56515	1.61988	1.00026
				0.343612	1.03694	-0.736311	-0.444485	-0.736311	-0.336939		-1.03084	-1.06542	0.834486	1.35755	2.01258	3.11756
				2.99433	3.06815	0.834486	1.00244	2.30711	-2.57427		-0.343612	-0.575498	3.09251	2.69286	1.52171	1.0379
				2.50346	2.86583	-1.03084	-0.602067	1.32536	-2.84476		2.30711	2.49756	-2.79798	1.70901	2.79798	2.50966
				2.99433	-2.66947	1.12901	1.23116	-0.441786	-0.323278		2.01258	2.49751	0.441786	0.345171	1.91441	1.82881
				2.50346	2.80251	-1.91441	2.94395	-3.09251	-1.77207		-2.60163	-3.0115	-2.01258	-2.47521	-0.736311	-0.610682
				-2.60163	-2.21548	-2.79798	-2.21075	-2.40528	-1.58247		1.32536	1.96633	0.147262	0.405336	-1.61988	3.0645
				2.99433	-2.9772	2.40528	0.989485	2.69981	2.01204		1.42353	0.45935	2.30711	-2.14205	2.60163	2.51053
				-2.99433	-2.56123	2.30711	1.87227	-2.60163	-0.774156		-1.22718	-1.15135	1.61988	2.03131	0.343612	0.0677063
				-0.0490874	0.620561	-1.12901	-0.447325	-0.834486	-0.535344		-0.147262	-0.431111	-2.79798	2.80829	1.03084	2.0117
				2.11076	2.08196	0.245437	-0.201778	-1.91441	0.540092		0.638136	0.715172	0.736311	-1.46102	0.147262	-0.45209
				1.32536	1.76353	-0.638136	-0.478647	-3.09251	2.99973		1.22718	0.743698	1.81623	2.40563	-3.09251	2.90912
				1.81623	2.28772	0.245437	-0.0488131	-1.42353	-1.66106		-0.441786	-0.349763	3.09251	2.58595	-2.99433	0.330438
				1.42353	1.06009	3.09251	2.68666	-0.343612	-0.723688		-0.834486	-0.796203	2.99433	2.98831	-2.60163	2.16098
				0.638136	1.14293	1.71806	2.74347	-1.71806	-1.69235		1.61988	2.106	-0.736311	-0.932867	0.147262	-0.107057
				-0.441786	-0.944741	1.91441	1.99935	-2.40528	-2.28308		1.42353	1.21441	-2.60163	2.91005	2.60163	-2.34545
				1.52171	1.0418	0.245437	0.829976	2.50346	2.15226		0.441786	0.672726	1.91441	2.21713	2.50346	-2.97409
				1.42353	1.97264	-2.01258	-2.67717	-0.147262	0.17671		0.93266	0.360608	-0.147262	-0.316233	1.61988	1.65726
				-2.89616	-2.33844	1.91441	2.13193	0.0490874	-0.378058		-3.09251	-1.96493	-1.42353	-1.61251	-2.20893	2.99681
				-2.20893	-1.69705	-2.30711	-1.6099	2.01258	2.01712		-1.03084	-0.803715	-0.245437	-0.409243	0.0490874	-1.27804
				0.0490874	-0.00413832	2.30711	2.1304	2.60163	3.01977		2.01258	2.82154	-2.11076	1.27928	-2.60163	2.78768
				1.71806	1.99675	2.30711	1.9781	0.539961	0.646931		2.11076	2.2978	-2.79798	0.48457	-0.638136	-0.477424
				-2.99433	-2.54982	0.343612	1.06961	2.60163	2.98		0.343612	0.340263	0.93266	0.562773	1.81623	0.605879
				1.12901	1.55964	2.89616	-2.5451	0.736311	1.89258		-1.32536	-1.4179	-1.03084	0.365137	-0.441786	-0.325904
				-2.30711	-2.22439	2.30711	1.8702	2.79798	2.02263		-2.30711	-1.29358	2.11076	1.20193	0.245437	0.0914469
				-2.50346	-2.30385	0.147262	0.547019	-2.89616	-2.70177		1.81623	2.03718	-1.22718	-1.32264	0.441786	-0.207008
				-2.20893	-1.69293	-2.79798	1.07856	-2.01258	2.32558		1.12901	0.800373	-1.03084	-1.02493	-2.11076	-1.9969
				-1.52171	-1.31365	1.32536	1.97116	-2.60163	-2.09534		-2.30711	-1.76238	0.245437	1.05414	-0.245437	-0.445743
				-2.11076	-1.77921	2.01258	2.04477	-1.12901	-1.11146		1.81623	1.72564	2.60163	2.60678	0.638136	1.2303
				1.03084	1.40971	-2.50346	-0.86949	-2.11076	-2.80446		-1.91441	-0.958438	0.0490874	0.482019	0.93266	0.86674
				-0.245437	-0.163614	-2.99433	-1.86857	-1.81623	-2.4257		1.22718	1.48236	-2.40528	-3.06389	-0.343612	-0.327933
				-2.11076	-2.59992	-2.01258	-2.46271	2.40528	-3.03257		-0.539961	-0.822986	-0.834486	-0.874216	-0.441786	-0.200446
				-1.52171	-1.46865	-2.79798	2.89951	2.79798	-1.74109		2.11076	2.00048	0.93266	0.398645	-1.81623	-2.20969
				-0.93266	-0.970767	-1.42353	-1.74023	0.441786	-0.775671		-1.52171	-0.771343	2.79798	2.51374	-0.0490874	0.373941
				-0.638136	-0.625306	-2.69981	-2.27844	-0.638136	-0.739782		1.71806	1.56258	1.52171	1.32616	-2.99433	0.226342
				0.245437	0.972285	0.0490874	0.322449	-2.11076	-2.50566		2.20893	1.68367	-1.61988	-0.933475	2.40528	2.484
				-2.69981	-2.49292	-2.30711	-1.66551	1.22718	-2.5587		-1.42353	-1.07495	2.89616	2.14364	-0.245437	-0.18126
				-2.11076	-2.27695	-1.03084	1.5734	2.11076	2.08705		0.736311	1.22912	2.50346	1.63468	-2.50346	-2.34001
				2.60163	2.82876	1.03084	1.4381	1.32536	1.16282		0.834486	1.5589	-1.61988	-1.83923	1.03084	3.07692
				-3.09251	-2.73958	-2.69981	-3.02335	0.0490874	1.47748		2.60163	2.75007	2.69981	2.9993	2.69981	-3.0476
				-0.539961	-0.46155	-1.22718	-1.05004	-0.638136	-1.11068		2.11076	2.07756	1.32536	0.948707	0.638136	2.33395
				1.81623	1.82225	0.834486	1.02254	0.834486	-3.07687		-1.03084	-0.87747	-0.638136	-0.444926	0.245437	2.86517
				1.91441	2.07788	1.03084	1.00924	1.32536	2.22468		-3.09251	2.91487	-0.441786	-0.346465	-1.91441	-3.03249
				2.79798	2.80116	1.03084	1.08307	2.60163	3.06898		-1.52171	-1.80019	0.539961	0.317842	-0.93266	-2.02586
				0.343612	0.946291	-1.71806	3.07317	-2.20893	3.08325		-2.01258	-0.510808	-0.147262	-0.203603	2.20893	2.79621
				3.09251	-3.02459	2.30711	2.20698	-0.638136	-2.55663		3.09251	2.68206	-0.441786	-0.525394	-2.01258	-2.55457
				1.12901	0.907238	-2.79798	-2.17267	1.32536	1.03708		3.09251	2.48862	-1.42353	-2.69163	-0.834486	-0.905912
				-0.736311	-0.509203	2.30711	2.16776	0.638136	-0.712895		-2.79798	-2.86035	2.20893	1.60661	0.638136	0.622477
				2.99433	2.93432	-1.12901	-0.692358	2.89616	-2.81972		1.61988	1.58405	1.71806	-3.13847	0.539961	0.365066
				1.71806	1.74897	-2.40528	-2.82855	-1.91441	-2.44214		0.343612	0.518841	2.79798	2.95556	2.89616	0.878271
				-1.03084	-0.829289	-0.0490874	-0.276218	2.89616	3.12592		3.09251	-3.0376	-2.20893	2.59285	0.736311	-2.21691
				2.79798	3.01986	-1.22718	-1.25273	-2.01258	-1.9391		0.736311	1.03047	-1.03084	-0.6552	-2.50346	-0.383698
				2.30711	2.56099	2.01258	2.0968	-1.42353	-1.94513		-2.30711	-2.26234	-1.81623	-2.10582	-3.09251	0.513382
				-0.638136	-0.798595	-2.30711	2.13184	0.147262	0.178361		-0.441786	-0.413835	2.50346	2.04567	-0.93266	-0.821351
				-1.81623	-2.22732	-1.12901	-2.60437	1.03084	0.764262		-2.40528	3.1044	0.441786	0.60581	0.0490874	-0.322899
				1.52171	0.325653	-2.89616	2.44281	-0.147262	-0.694426		-2.20893	-2.05584	-0.834486	-0.989106	-2.20893	2.57525
				1.71806	2.13964	-1.91441	-1.98187	-0.343612	-0.347025		1.03084	1.42022	-2.40528	2.82668	-1.71806	-2.97491
				1.91441	2.05459	0.539961	-0.104952	-3.09251	2.2639		-2.99433	-3.13353	-1.22718	-0.198205	0.245437	0.291926
				-1.52171	-1.63613	1.61988	1.2938	2.20893	2.07654		-0.93266	-0.717833	1.91441	1.43673	-1.71806	-1.80722
				1.22718	1.35608	-2.11076	0.0606271	1.91441	0.898602		0.441786	0.244299	1.12901	0.959134	2.30711	2.36031
				3.09251	2.96012	0.834486	1.80338	2.20893	1.8909		-0.93266	-0.714164	1.91441	2.46164	0.93266	0.945039
				1.81623	1.98559	2.99433	2.04917	1.42353	-1.78722		-2.40528	-2.64324	-0.834486	-0.763174	-0.539961	-0.518643
				-1.42353	-1.40146	-1.03084	-0.874739	1.52171	-0.654997		-1.32536	-1.15448	2.20893	1.96759	1.61988	1.03401
				2.69981	2.81232	2.79798	-2.71531	2.69981	-2.26932		-1.22718	-2.17974	0.539961	-0.0117027	-0.93266	-1.19287
				0.736311	0.592558	3.09251	2.5565	1.32536	-2.31204		-2.60163	2.79188	2.99433	-2.39027	1.12901	1.07756
				2.60163	2.79547	-2.01258	-1.99771	2.40528	-2.80176		2.11076	2.43997	-0.736311	-0.503894	1.32536	-2.94942
				-1.71806	-1.72257	2.30711	2.08713	2.20893	2.11095		2.11076	2.22164	-0.245437	-0.411258	2.20893	2.5639
				2.89616	-2.68472	-0.539961	0.957447	1.52171	3.05486		-2.01258	-1.6116	-2.69981	-2.4939	-1.42353	-2.33882
				-2.01258	-2.04087	-2.40528	0.529629	1.22718	1.18992		2.01258	1.88236	-1.42353	2.77687	1.71806	-1.90325
				1.42353	1.04811	-0.147262	0.0929057	2.40528	0.398756		-0.343612	-0.567983	-2.50346	-2.51944	-2.50346	3.0628
				-1.71806	-1.89201	0.441786	0.865821	0.147262	2.33065		2.79798	3.03204	1.61988	2.06007	-2.30711	2.78787
				-2.69981	-2.83149	2.89616	1.56676	-0.539961	-1.84861		-1.91441	-1.81211	1.12901	0.827345	-0.441786	-0.750162
				-0.539961	-0.612725	1.32536	0.326573	1.42353	1.35375		-1.22718	-0.889019	-0.736311	-0.227407	2.20893	1.60121
				2.79798	3.05427	-0.736311	-0.418526	-2.99433	-1.83149		0.736311	-0.424383	-0.147262	-0.211202	2.79798	1.65626
				-0.0490874	-0.22852	-1.61988	-2.30786	1.81623	-1.63669		-1.91441	-1.97203	2.79798	2.88341	0.245437	0.82502
				-1.42353	-1.52016	-0.343612	-0.347074	0.638136	1.71488		-1.12901	-1.09205	-2.60163	-2.99561	2.69981	-0.753218
				0.736311	0.765166	0.245437	0.581135	2.89616	2.08307		1.12901	2.62875	2.30711	-3.07988	-0.539961	-0.200555
				2.01258	1.98308	-0.736311	-0.708256	0.0490874	-0.7034		-2.69981	-2.88437	-2.50346	-0.0209965	0.0490874	0.0508565
				0.834486	0.668472	1.81623	1.05247	1.22718	2.67791		2.30711	2.432	-0.834486	-1.04293	-2.60163	0.306015
				1.81623	0.796392	-0.93266	-1.24723	0.343612	0.152704		-0.245437	-0.393736	-1.03084	-1.53598	-0.638136	-0.811487
				-3.09251	-2.96773	2.99433	-3.04592	-1.42353	1.9765		-0.147262	0.0768988	1.81623	1.82159	0.539961	-0.44416
				-1.61988	-2.02649	-1.22718	-0.980368	1.12901	2.83776		1.52171	1.45003	1.91441	1.53443	1.81623	2.22129
				-1.03084	-0.958072	-1.12901	-0.855194	2.79798	1.72342		2.20893	2.23966	3.09251	2.6371	-0.539961	0.136137
				0.93266	0.965546	0.834486	-0.103115	1.71806	-0.949768		-1.22718	-1.52856	2.01258	2.76751	2.01258	0.283036
				2.79798	2.98674	0.638136	-0.0431329	-0.539961	-0.787958		-2.30711	-2.85862	-0.147262	0.284292	0.147262	0.146864
				0.343612	0.833236	-1.22718	-1.33977	-0.834486	-0.418931		-2.20893	-2.68597	1.32536	1.08145	3.09251	-2.34107
				1.81623	2.05922	2.69981	2.17589	-2.69981	-0.174819		-0.343612	-0.48711	0.93266	0.910499	0.93266	0.0212725
				0.539961	0.366975	0.834486	-1.15272	-1.71806	-1.64706		2.50346	2.33799	-1.52171	-2.59585	2.01258	1.81333
				-1.52171	-1.06207	0.638136	0.151893	0.93266	1.44289		-0.736311	-0.857289	1.22718	1.59532	1.22718	-1.33895
				-1.52171	-1.52123	0.736311	0.137048	2.60163	2.01016		0.245437	0.564467	1.81623	1.51588	-2.89616	2.64501
				0.539961	0.960316	-2.79798	-1.75099	1.71806	2.11935		-1.91441	-2.19371	1.81623	1.27271	1.91441	0.804284
				-1.12901	-1.4344	1.03084	-1.24598	-1.71806	-0.0926015		2.69981	2.99392	1.61988	2.60257	2.40528	-0.952155
				3.09251	2.89809	-2.11076	0.528601	2.69981	2.06344		2.30711	2.27041	3.09251	3.05787	-0.147262	-0.34671
				-1.61988	-1.68198	-0.147262	-0.177746	0.0490874	1.81391		-0.834486	-0.650563	-2.50346	-2.2049	2.50346	3.01355
				3.09251	2.72837	2.50346	2.0053	-2.50346	2.20791		2.60163	2.86846	-1.91441	-1.93307	0.93266	0.152089
				1.12901	1.19059	-1.91441	-2.86772	-0.343612	-0.328648		1.12901	1.07443	2.89616	2.15374	-0.147262	-0.19818
				2.20893	2.22783	1.22718	-1.24777	-2.69981	-1.3091		2.69981	-2.85983	-1.03084	-2.83939	-0.539961	-0.573195
				1.22718	1.69037	-2.60163	-2.16514	1.42353	1.83559		-2.60163	-3.11505	2.11076	2.09483	-1.52171	2.31836
				-2.01258	-1.43304	-0.147262	-0.477767	2.79798	-2.00947		2.11076	2.00203	-1.22718	3.13507	-1.71806	-1.48921
				1.22718	1.30071	0.147262	-0.0792665	1.22718	1.16517		-0.539961	-0.891615	0.539961	0.437031	-1.71806	1.19247
				-2.69981	-2.25109	-1.91441	-1.83462	-1.32536	0.653282		0.834486	0.686015	1.61988	1.85252	0.245437	0.522869
				-0.441786	-0.41114	-0.638136	-0.452184	-2.50346	0.50372		-2.01258	-2.60918	-1.32536	0.778107	-1.22718	2.18648
				2.79798	2.78078	2.69981	2.29574	-2.40528	-2.00259		-1.61988	-1.63469	2.01258	1.73512	2.69981	1.336
				-0.638136	-0.829721	-1.81623	-1.67255	-2.11076	-2.98454		-0.638136	-0.501891	-1.61988	-1.64124	-2.79798	2.20034
				2.50346	2.41737	2.60163	2.53082	-2.40528	-1.68435		0.245437	0.0267085	-1.22718	-0.0679218	-1.32536	2.49768
				-0.0490874	0.155171	-1.61988	-2.72711	-0.93266	-1.10548		1.03084	0.54802	-2.01258	3.0869	0.343612	0.168373
				2.01258	2.18848	-2.99433	2.14681	-1.03084	-0.704825		2.40528	1.86661	-1.61988	0.952436	-0.93266	-1.87098
				-2.89616	-2.62919	1.42353	1.23114	-2.99433	-1.41411		-0.539961	-0.0746519	2.99433	1.7844	-1.22718	-0.381802
				-1.42353	-1.13881	2.60163	2.07194	2.79798	-0.830304		2.60163	-3.06607	0.736311	0.105604	2.79798	1.78648
				1.03084	0.919663	1.61988	1.12152	2.20893	1.97164		-2.89616	-1.81481	1.52171	0.97137	-2.50346	3.03396
				1.52171	1.16594	-2.40528	-2.5712	-2.20893	-3.03964		1.52171	1.27423	-2.69981	1.48055	-2.79798	-2.90012
				-1.32536	-0.0735217	0.736311	0.720402	2.30711	2.19497		-1.12901	-0.70747	2.20893	1.75196	-2.50346	-2.87446
				2.69981	2.96667	-2.60163	1.96723	-2.30711	-1.92561		1.03084	1.58402	1.42353	1.27854	-1.81623	-1.05779
				3.09251	-2.81187	-2.01258	-2.07608	2.89616	-2.8797		-1.03084	-0.714908	-2.79798	1.88846	-1.12901	-1.24179
				-2.30711	-2.25283	-1.61988	-1.45144	0.539961	-2.88649		2.20893	2.18433	-0.0490874	0.137697	1.61988	0.0993086
				0.441786	-0.0875346	-2.89616	1.62478	-1.52171	-3.07427		1.12901	0.701187	0.0490874	-0.0922825	-2.99433	-2.59527
				2.50346	2.7854	2.30711	2.17104	-0.638136	-0.7167		0.539961	0.986163	2.01258	1.34632	-2.30711	1.2466
				-2.79798	-2.60729	-2.60163	-1.01769	2.11076	1.89489		2.79798	2.63033	-0.539961	-0.612029	-0.245437	-0.277513
				1.52171	1.70545	1.32536	1.36315	0.245437	1.54912		2.11076	2.02707	0.343612	-0.0547045	-0.441786	3.13908
				2.50346	2.55392	2.11076	1.89485	-1.32536	-2.93791		-0.539961	-0.315954	-0.343612	0.249962	-0.343612	-0.700096
				-0.93266	-0.89072	-0.93266	-0.0724892	0.93266	1.74179		3.09251	2.869	0.93266	0.995268	1.32536	-1.51145
				0.638136	0.753537	-0.0490874	-0.0933221	2.30711	1.97293		1.42353	1.34527	-1.42353	2.73905	1.81623	-0.866267
				-1.52171	-1.33074	-1.91441	1.37216	1.12901	-0.36168		-1.81623	-1.81641	1.81623	0.299041	-1.12901	-0.927301
				-0.0490874	-0.137883	2.01258	1.97261	-1.91441	-2.59199		-2.40528	-2.72373	-0.441786	-0.104381	-2.69981	1.72408
				-1.03084	-0.82086	1.32536	0.88634	-0.0490874	-0.476919		-1.42353	-1.35002	-1.81623	1.32555	0.539961	0.5721
				1.52171	1.19076	-1.32536	-0.871039	2.60163	-2.7707		-0.0490874	-0.247023	-0.93266	-1.84288	1.61988	1.18324
				2.01258	1.94406	-2.69981	2.24139	-2.11076	-2.00904		-0.736311	-0.495528	-1.52171	-1.40413	-1.52171	2.88324
				-0.147262	0.188917	2.99433	1.19725	0.539961	2.95962		2.01258	1.58751	0.736311	0.844948	-0.638136	-0.708871
				-0.539961	-0.221034	-0.93266	-0.298771	-1.81623	2.10614		-0.736311	-0.691528	1.42353	0.975814	-2.40528	-2.30137
				0.343612	-0.252471	-3.09251	2.03533	3.09251	-2.76684		-0.147262	0.291839	1.32536	1.13389	-3.09251	1.67587
				-2.89616	-3.1329	-0.343612	-0.210508	-3.09251	0.596544		2.30711	1.84243	2.79798	2.58871	-1.81623	-1.99974
				1.61988	1.94565	-0.0490874	-0.0685815	2.20893	1.99666		2.89616	2.50949	0.638136	1.3642	-2.50346	-2.84224
				-1.81623	-2.02169	-0.93266	-0.48484	1.81623	1.17114		0.638136	0.53679	-2.79798	-3.08129	-2.99433	0.781009
				2.99433	-2.76901	-3.09251	-2.8322	-2.40528	-2.47381		-2.40528	-2.85496	-2.79798	-3.04741	2.30711	2.29046
				-2.11076	-1.64497	-3.09251	-2.7213	-2.01258	-0.695809		1.12901	1.22558	-1.71806	-1.849	-2.11076	-1.34453
				-2.99433	-2.78042	3.09251	2.75322	-2.30711	1.21703		0.441786	2.71476	2.40528	0.277271	-0.539961	-0.54379
				2.79798	3.07947	0.834486	0.0944549	0.245437	0.256728		2.79798	2.87104	-0.93266	-0.619684	0.834486	0.735721
				-0.638136	-0.951545	2.69981	0.626559	0.0490874	-0.61325		0.638136	1.04472	2.11076	1.80853	0.539961	0.877593
				-1.32536	-0.790392	2.69981	2.07219	-2.60163	-2.14855		1.42353	0.836878	-2.40528	-2.09665	0.343612	1.33881
				2.11076	2.10147	2.30711	2.19033	-2.69981	1.99714		-0.834486	-0.915477	0.441786	0.635297	2.01258	1.05365
				-2.89616	-2.68307	-0.343612	-0.433952	-2.50346	-2.90562		1.03084	1.02484	3.09251	2.87614	0.147262	0.169402
				2.99433	-2.96715	1.03084	0.749664	1.22718	0.540753		2.40528	2.70504	1.12901	1.03456	-1.03084	-0.540457
				1.42353	1.74964	-1.61988	-1.17013	-1.71806	1.88732		-0.736311	-0.594057	2.89616	2.62426	0.539961	-0.453223
				-1.81623	-1.60196	-1.03084	-0.558709	2.60163	1.40249		-1.71806	-1.73893	-2.20893	-1.39474	0.0490874	-1.11239
				2.11076	1.93891	1.12901	-0.403693	1.91441	0.93591		3.09251	2.38748	-1.61988	-1.44136	-2.99433	0.719103
				-1.22718	-1.28568	-0.441786	-0.236351	-2.60163	1.96954		1.42353	1.97123	-0.147262	0.552337	-0.343612	-0.0885807
				1.03084	1.22472	-2.89616	-1.95302	-1.03084	-0.780975		2.79798	2.51829	0.0490874	-2.31162	2.89616	2.6106
				-0.441786	-0.492554	-2.69981	1.13576	0.736311	-0.12906		-0.147262	0.574474	-0.343612	2.52771	0.93266	1.46965
				-0.638136	-0.305493	-1.71806	0.242475	-0.147262	0.102414		2.89616	-2.94892	-0.638136	-0.458382	-1.91441	-2.20585
				1.22718	1.18949	-0.343612	-0.381152	-2.20893	-1.73693		-2.60163	-1.78849	-0.539961	-0.101722	1.91441	1.78098
				-0.638136	-0.653277	-2.50346	-2.71901	-2.79798	-1.26152		-0.93266	-1.89614	2.60163	2.4668	-2.20893	-2.84533
				0.834486	0.784152	-2.89616	-2.72948	-2.30711	-1.56573		-3.09251	2.17883	-2.99433	2.68767	0.736311	1.36323
				-1.71806	-1.4556	0.93266	0.199019	1.81623	1.99286		0.0490874	0.566342	1.12901	0.55418	-1.12901	-1.03483
				2.79798	-2.75852	1.52171	-0.300686	2.20893	1.93363		0.245437	0.27038	-2.11076	0.138227	-1.32536	-0.790346
				2.50346	2.98504	0.147262	-0.113276	-1.12901	-0.133208		1.22718	1.53421	-1.22718	-2.04219	2.50346	2.39378
				-1.22718	-1.48549	0.539961	1.06622	-1.61988	-2.98897		-2.99433	2.28919	-1.52171	-1.30023	-0.736311	-1.12714
				-2.30711	-2.48218	-0.441786	2.13008	-2.50346	0.364852		-0.147262	-0.42543	0.93266	1.24612	1.61988	2.27686
				-2.20893	-1.64633	-2.30711	-1.70868	0.0490874	-0.106853		-1.22718	-1.57345	1.61988	1.83039	-2.60163	-2.92175
				1.32536	1.25307	1.61988	0.936277	-0.539961	-0.563502		-1.03084	-1.29295	2.89616	2.44999	2.20893	-2.00758
				-2.01258	-2.23486	-1.12901	-0.897768	0.0490874	0.256149		-0.441786	-0.275866	-2.20893	-1.16947	0.147262	0.0597872
				-0.638136	-0.631555	0.0490874	-0.0427912	-0.539961	-0.321266		-0.834486	0.0228029	2.20893	2.82942	1.91441	2.68321
				-0.93266	-0.897857	0.245437	-0.593751	2.79798	-0.180549		-2.01258	-2.37735	2.99433	-3.12012	2.79798	-2.33205
				1.91441	2.00759	-3.09251	2.86402	-2.79798	2.7894		0.0490874	1.75737	0.834486	0.128773	-2.69981	-1.8682
				-2.20893	-1.81373	-1.12901	-0.418556	1.03084	0.586311		-0.539961	0.134935	2.89616	2.82683	3.09251	2.45224
				-0.834486	-1.02325	2.99433	2.13617	-2.40528	-2.00631		-1.61988	-1.68174	-2.50346	-2.32958	0.834486	1.29422
				-1.61988	-1.43058	2.99433	0.352458	2.50346	1.67956		1.52171	1.5592	-1.42353	-1.72123	-3.09251	0.0965634
				-2.20893	-0.86433	0.539961	0.655936	0.147262	2.69904		1.22718	0.91042	2.79798	2.49153	2.30711	1.78613
				1.81623	2.21848	2.20893	2.09426	1.52171	1.83064		-2.40528	-2.05379	2.20893	1.50506	-1.03084	-0.731414
				2.30711	2.51508	-2.99433	0.846432	2.60163	1.97401		-1.71806	-1.63105	0.834486	1.0876	-2.60163	-2.50176
				2.89616	2.83772	1.52171	1.08478	-2.40528	0.577331		1.12901	0.984711	0.147262	0.568238	-1.61988	-0.334353
				-2.40528	-1.89132	2.79798	3.05157	-0.834486	0.811204		1.22718	1.59358	0.539961	0.87492	-1.12901	-0.642875
				0.343612	0.154881	-1.42353	-0.75919	2.11076	2.11011		1.32536	1.12567	-2.01258	-2.06502	1.42353	1.30261
				-2.20893	-1.60052	1.42353	0.63324	0.343612	-0.369218		1.03084	1.7275	0.147262	0.574279	2.11076	2.9653
				-0.736311	-0.487573	-1.81623	-0.772551	-2.69981	-2.18528		2.50346	2.60741	2.60163	2.54951	-1.52171	-2.10576
				-1.52171	-1.03918	1.81623	1.11401	-1.71806	-2.38711		-1.03084	-1.01222	-1.03084	-0.415088	2.01258	2.62021
				1.03084	0.957795	-2.60163	2.86353	-1.52171	-2.90359		-0.638136	-0.916467	-0.343612	0.41699	-0.245437	0.0918671
				-1.61988	-1.73239	1.61988	1.09979	-0.0490874	-0.593661		2.50346	3.01043	2.40528	2.10628	-1.81623	-1.13143
				-0.147262	-0.0665381	3.09251	1.24609	-0.539961	-0.842019		-1.42353	-1.08871	1.22718	0.577851	-2.11076	-2.29698
				-1.81623	-1.18181	3.09251	-2.61276	2.89616	1.85022		1.42353	1.4293	-0.638136	-0.80467	1.81623	2.18679
				0.736311	0.673905	0.147262	0.0568175	-0.638136	-0.78434		2.40528	2.4714	1.12901	1.14575	-2.69981	-2.06302
				-0.245437	-0.515311	2.79798	-3.10049	0.441786	0.436036		0.736311	0.739266	-1.81623	-2.05016	1.32536	0.876228
				0.441786	0.222902	0.93266	0.94039	-2.50346	-2.72346		-0.0490874	0.378697	-1.61988	-2.45851	0.343612	-0.622274
				0.245437	0.200328	0.834486	0.7162	-0.343612	-0.230079		-2.50346	-2.13243	2.30711	2.83199	-1.61988	2.47018
				-1.61988	-1.23549	-2.01258	0.0482955	-1.91441	-2.24464		1.71806	1.73826	2.20893	2.41811	-1.03084	-0.843775
				1.12901	1.41136	-1.42353	-1.20456	-2.69981	-2.54228		0.245437	0.685427	1.91441	-2.81733	0.736311	0.632732
				2.79798	-2.64357	3.09251	-1.01337	2.60163	2.09337		1.12901	1.47011	1.81623	1.26515	-2.69981	-2.86281
				1.32536	0.897072	-2.40528	-1.83573	-1.12901	-1.07426		-0.147262	0.169442	-0.638136	-0.381697	0.245437	-0.20024
				2.01258	1.89981	-2.99433	2.81953	-0.343612	-0.31063		-2.89616	3.07282	-1.12901	-1.00875	2.89616	2.09241
				2.60163	-3.06853	-1.22718	-0.860267	0.147262	-0.154987		0.441786	0.494034	2.79798	2.70185	-0.245437	2.3705
				2.01258	2.14137	0.539961	0.22015	0.638136	-0.93117		0.93266	1.16667	1.91441	2.70494	2.11076	0.82985
				-1.03084	-1.21282	0.147262	-0.0748797	-2.89616	-2.35049		3.09251	3.07792	1.91441	2.52301	-1.71806	-1.31836
				-2.79798	-2.12883	-0.245437	-0.183161	-2.69981	2.29683		0.834486	0.842077	-2.99433	-3.13022	-1.03084	-1.27012
				2.11076	1.9743	2.60163	1.5332	2.89616	1.73923		-2.01258	-1.82892	2.69981	2.97116	0.245437	-1.92001
				0.539961	0.713195	2.30711	2.06818	-1.52171	-3.01238		2.01258	2.20088	2.79798	2.88849	2.60163	1.82907
				2.20893	2.5713	2.11076	1.97422	-2.99433	-2.56244		-2.89616	3.0717	1.71806	2.3404	-2.50346	-2.45211
				2.89616	3.11535	0.638136	-0.252202	-2.01258	-2.3705		-0.245437	-0.61118	-1.52171	-1.70411	-0.736311	-0.880327
				1.52171	0.920034	-1.22718	-1.02061	2.69981	0.78765		-1.71806	-1.93468	-2.30711	-1.71795	0.539961	-2.24528
				-0.343612	-0.0689269	0.0490874	-0.0522138	1.12901	1.08665		-0.638136	-0.553716	0.93266	0.851104	-2.60163	-1.35632
				-0.736311	-0.862664	1.81623	1.33227	-0.147262	-0.0200325		2.40528	2.14029	2.99433	2.97547	-2.50346	-0.781846
				2.40528	2.50857	-3.09251	1.15445	0.245437	1.28829		1.61988	1.58168	0.441786	0.271683	-2.20893	-1.98013
				-1.32536	-1.12285	1.52171	0.670792	-2.60163	2.95372		0.834486	0.891789	1.32536	1.25997	-0.0490874	-0.249283
				-1.22718	-1.30511	-2.69981	1.44078	1.52171	-2.95693		-0.0490874	0.557648	1.22718	1.55698	0.539961	-0.520427
				0.638136	0.924002	-2.60163	-0.936349	0.736311	0.661212		-2.69981	-1.29343	-2.89616	-2.69707	2.01258	-0.527911
				-2.50346	-2.07472	-1.81623	2.85754	2.40528	1.84409		-0.0490874	-0.0340791	-2.20893	-2.14757	-2.99433	0.35392
				1.12901	1.27739	1.91441	2.01381	2.30711	1.92731		-2.50346	-2.17876	-1.91441	-1.46379	2.30711	1.95051
				1.52171	1.06428	1.22718	0.577444	-0.93266	-0.585136		0.441786	0.364348	-1.22718	-1.19725	1.42353	0.817712
				-2.60163	-1.59454	0.441786	0.693824	-1.42353	-2.32568		-1.03084	-1.28261	0.93266	0.817771	-1.12901	-1.49546
				-1.71806	-2.74615	0.245437	0.382027	2.99433	-0.835007		-1.91441	-1.33702	0.0490874	0.483552	1.52171	-3.06084
				0.0490874	-0.0873199	2.50346	2.3945	-2.60163	-0.68926		1.22718	0.497588	-1.61988	-1.2731	-0.638136	-0.216597
				-2.11076	-2.14018	-0.147262	-0.164654	-0.834486	-1.82312		1.22718	2.80042	0.343612	0.913483	1.61988	-1.97231
				1.12901	0.994822	-1.12901	-0.42658	-2.50346	-2.3035		0.147262	-0.280602	-2.40528	-1.05951	1.91441	-1.93097
				-2.60163	-1.74241	-0.245437	-0.488438	-2.50346	2.9477		0.736311	-0.172955	0.539961	1.02905	0.93266	1.41952
				0.441786	0.500831	1.91441	1.80032	-2.11076	-0.837445		-2.30711	-1.99851	-0.441786	-0.422559	-1.42353	-2.2872
				-1.12901	-0.488131	1.32536	0.862649	-0.441786	-0.503046		-0.343612	-0.323744	0.441786	0.766782	-0.147262	0.892395
				-2.01258	-1.54394	-0.343612	-0.111603	3.09251	1.65998		-2.60163	-2.79242	0.245437	0.25301	2.89616	2.97555
				0.834486	0.715163	-0.147262	-0.229249	0.147262	0.0419708		0.0490874	0.446731	0.441786	-0.360807	0.441786	0.389133
				3.09251	2.51609	-1.91441	3.1018	-2.30711	-2.22889		-2.20893	-1.73078	1.03084	0.998844	1.32536	1.86247
				-2.69981	-2.60566	2.50346	1.97016	-0.539961	1.32535		2.30711	2.51127	-1.91441	-1.86006	0.343612	-2.20597
				2.40528	2.52154	-3.09251	0.362707	1.03084	-2.49523		2.79798	2.61817	2.60163	2.49296	2.20893	1.91545
				-1.52171	-1.49001	2.01258	1.68624	-0.245437	0.24372		-2.11076	-1.81816	1.12901	1.22793	-1.03084	-3.06691
				-1.91441	-1.88921	-1.32536	-1.52788	1.71806	0.921158		-1.61988	-1.67885	-1.71806	-1.73328	-0.441786	0.59815
				-1.61988	-2.00473	3.09251	-2.75416	2.99433	-2.31983		0.245437	0.252559	0.539961	0.337802	0.638136	0.0611403
				-1.91441	-2.04903	1.22718	1.05453	1.81623	-2.59353		-1.03084	-1.24459	2.01258	2.27373	2.89616	2.41898
				1.91441	1.72468	-1.91441	-1.20883	-3.09251	-2.21075		0.834486	1.2877	1.81623	2.63476	2.11076	0.112984
				0.834486	0.641962	-0.147262	-0.0780507	-1.71806	-0.71699		-2.50346	-2.0964	-1.81623	-1.99755	-0.0490874	-2.86017
				-3.09251	-3.04895	-2.20893	-1.59978	2.60163	-2.79798		-1.91441	-2.11886	-3.09251	2.82193	-0.343612	-1.01566
				0.245437	0.625326	0.343612	0.152604	1.71806	2.96265		-0.245437	0.315023	3.09251	2.72904	-0.638136	-1.43578
				-2.20893	-1.47787	1.22718	0.973296	-1.22718	-1.82991		1.12901	1.23605	1.12901	1.16446	-0.147262	-0.044302
				-1.12901	-0.673725	-2.79798	1.46709	0.539961	1.32459		1.42353	0.992447	1.32536	1.13565	1.81623	2.46622
				-0.245437	-0.240687	-1.91441	2.02715	-2.01258	-1.92112		-0.0490874	-0.263705	-2.99433	0.767847	-2.11076	-1.14245
				1.81623	1.85482	-2.89616	-1.54746	-1.71806	-0.555394		2.40528	2.78501	-2.60163	3.05268	-2.50346	-1.65624
				-1.32536	-1.65978	-2.20893	2.91216	0.147262	0.567241		0.93266	0.713574	-0.245437	-0.124309	0.638136	0.457776
				-0.736311	-0.864132	0.343612	-0.236262	-1.91441	-2.78484		1.42353	1.70362	-1.42353	-2.94658	-2.11076	-1.88314
				-2.79798	-1.92189	-0.539961	-0.587481	-0.441786	2.18841		-1.12901	-0.929929	-1.12901	-1.38513	-0.245437	0.558292
				-1.03084	-1.2797	1.03084	1.06615	-1.03084	-1.69809		-2.99433	2.80458	1.52171	1.05153	1.52171	1.58121
				2.79798	2.62799	-1.12901	-1.3868	1.32536	0.902363		-1.61988	-1.86808	0.441786	0.878853	-3.09251	-1.84128
				-1.81623	-1.68714	2.99433	2.87083	0.834486	0.830921		1.32536	0.699782	1.32536	1.50843	2.69981	-2.07181
				-0.441786	-0.303213	-0.343612	-0.618756	0.343612	-0.719628		-0.441786	-0.597831	2.11076	1.65592	-2.11076	-0.493098
				0.638136	0.542096	-2.40528	-1.89027	0.93266	1.28193		2.89616	2.58926	-2.20893	1.34868	-1.52171	-1.28812
				-0.441786	-0.312472	-2.89616	0.976024	1.42353	1.73028		-1.32536	-2.01849	2.30711	1.31987	0.736311	2.72765
				-2.30711	-2.3841	0.147262	-0.0553591	0.147262	1.99493		2.69981	3.0867	1.61988	2.21697	-2.30711	-2.26362
				2.79798	-2.57238	-2.69981	2.1482	-1.12901	-2.49187		2.40528	2.38724	-1.32536	-1.02765	-2.11076	-2.33915
				-2.50346	-2.11493	0.0490874	-0.556956	1.71806	-2.19909		-2.69981	-2.39843	1.32536	0.952785	1.91441	1.28171
				-1.32536	-1.84946	0.343612	1.15348	0.736311	0.467422		-2.99433	3.02207	1.91441	1.27516	2.60163	-2.75019
				-2.30711	-1.81945	-2.60163	1.13056	-1.42353	0.92293		0.147262	0.342493	-1.81623	-2.02901	-2.99433	2.47584
				-2.01258	-1.60497	-2.40528	2.61851	1.22718	0.941904		-0.147262	-0.0885219	-1.32536	-0.813558	-0.834486	-1.01886
				-0.245437	0.141108	0.0490874	1.90819	-1.12901	2.68151		-2.01258	-1.08247	-0.441786	-1.48529	-1.12901	-1.11409
				0.245437	-0.145351	2.89616	3.09736	-3.09251	2.28163		1.12901	0.943885	-2.89616	0.76295	1.71806	2.37537
				2.79798	2.81775	-2.99433	-2.75151	-2.11076	0.830945		-2.11076	-2.10682	-1.32536	-1.16888	-0.834486	-0.889245
				2.20893	2.19592	-2.89616	2.93685	-1.61988	-1.55793		-1.22718	-1.2606	1.71806	1.93639	2.69981	3.03657
				-0.736311	-0.566464	1.12901	1.30609	-2.01258	-2.95368		1.12901	1.42011	-0.736311	-0.38597	-3.09251	2.46335
				-2.50346	-2.15414	-1.03084	-0.978623	1.42353	0.0777341		-0.834486	-0.487326	-2.69981	-3.04535	0.245437	-0.188975
				1.22718	1.0124	-1.61988	-1.53947	-0.245437	0.335861		-1.52171	-1.49999	1.12901	1.82618	1.22718	1.22424
				-2.40528	-2.09458	1.22718	1.1298	1.91441	-3.00271		-0.147262	-0.0555894	0.736311	1.03903	1.32536	-0.876634
				-1.71806	-1.36708	-0.736311	-0.91196	1.03084	1.32064		0.147262	-0.536998	1.81623	2.29379	-0.736311	-0.910747
				-1.71806	-0.793629	3.09251	0.991085	-0.245437	-0.743731		0.343612	0.76751	-0.0490874	0.162032	-1.12901	-1.32435
				-1.91441	-2.09558	-3.09251	2.99498	0.441786	0.98781		-1.03084	-1.06221	0.834486	0.660271	-2.79798	1.79461
				-2.20893	-1.71729	2.89616	1.03438	3.09251	2.99899		0.0490874	-0.0250873	0.245437	0.381806	-0.93266	-1.05724
				1.22718	0.930339	-2.20893	0.864703	-2.30711	-3.03474		2.99433	2.71012	-1.22718	-1.25209	2.01258	2.65523
				0.638136	0.494479	0.343612	0.344404	-0.539961	2.11639		-2.79798	-3.12715	-2.01258	-1.4862	-2.20893	-0.188917
				1.91441	2.21064	1.52171	1.44762	0.0490874	-0.300101		0.638136	1.00524	-3.09251	2.94265	-1.42353	0.903701
				-2.69981	-1.48555	2.40528	2.04585	0.834486	1.29433		0.638136	0.50961	-2.69981	-3.05898	1.22718	-0.187743
				-1.81623	-2.95872	-2.11076	-1.5861	-1.61988	-1.43065		2.60163	2.45284	-1.12901	-1.61721	2.30711	2.95177
				-1.81623	-0.741204	-2.99433	-2.75855	1.12901	-2.02205		2.79798	2.76078	2.20893	2.09149	-1.81623	-1.4057
				-0.834486	-0.937167	-2.11076	-2.98766	2.99433	2.83077		0.441786	0.0457796	-1.52171	-0.591637	-1.22718	-1.41652
				-0.343612	-0.0551679	2.89616	-2.3963	-1.71806	-1.51161		-0.245437	-0.380537	2.79798	2.06847	-0.736311	-0.270579
				-2.11076	-2.56295	0.343612	-0.275763	-0.93266	-1.26723		-0.834486	-0.824372	1.91441	2.73891	1.91441	3.02036
				2.79798	2.19243	1.42353	0.969137	-1.81623	-2.37837		-0.539961	-0.780438	2.40528	1.51041	-2.50346	-1.19675
				2.11076	2.1383	-0.343612	-0.904426	-2.69981	-1.26624		-1.91441	-1.70316	0.245437	0.833369	0.736311	0.0211783
				-0.343612	-0.303306	0.147262	-0.138633	-2.60163	1.49179		-2.20893	-2.11022	3.09251	1.85493	-0.638136	-1.19163
				1.81623	2.06669	1.71806	0.664069	1.52171	-0.92042		-2.01258	-1.74368	1.91441	1.40712	-0.638136	-0.878137
[truncated: 11,344 more rows]

## Sheet: figure5
gaussian fit, model coefficients														response distributions			norm. Luminance
														examples, SPA
SPA							ABR
targetCol	amplitude	shift	peakWidth	guessing	GOF		targetCol	amplitude	shift	peakWidth	guessing	GOF		col7	col17
1	12.6556	33.7924	3.68064	0.272465	0.982351		1	9.41613	31.8372	5.19437	0.207933	0.976759		3	1		0.293266
2	12.3647	33.2731	3.64758	0.313443	0.98656		2	8.9927	31.3391	5.30124	0.24223	0.967932		2	2		0.292107
3	12.0061	32.9358	3.78912	0.302605	0.976533		3	9.08544	31.9894	5.63009	0.14587	0.978096		1	1		0.304345
4	12.0574	32.6682	3.78928	0.297169	0.984264		4	9.74097	32.9077	4.91532	0.236483	0.968209		5	5		0.360608
5	11.3697	32.8107	4.03479	0.29203	0.991673		5	10.0699	33.509	4.9759	0.174812	0.968156		7	9		0.360174
6	11.4053	32.7833	4.00445	0.297631	0.994369		6	10.5713	33.4695	4.37832	0.280666	0.9634		6	7		0.409848
7	12.1148	32.8073	3.69303	0.323438	0.987549		7	11.773	33.209	3.95446	0.273157	0.974881		4	7		0.496524
8	11.9969	32.7861	3.69569	0.334609	0.987663		8	11.8048	33.0248	3.74137	0.339333	0.972914		2	9		0.578856
9	12.4097	32.9047	3.56508	0.337252	0.981514		9	12.2417	32.3127	3.68675	0.312589	0.975939		1	9		0.661477
10	11.6248	32.6862	3.67244	0.380177	0.993106		10	11.1394	32.2255	4.12193	0.290875	0.96362		1	4		0.749457
11	10.6689	32.3802	3.79151	0.442219	0.983979		11	9.93893	31.9093	4.12819	0.426195	0.924378		2	7		0.905141
12	9.26853	32.6373	4.17472	0.4909	0.966284		12	7.26522	32.4887	5.90884	0.373598	0.935518		2	2		1
13	8.65732	32.7689	4.52583	0.477382	0.944464		13	6.35905	33.0081	7.41238	0.257097	0.931265		1	8		0.955829
14	7.31028	32.5901	4.89625	0.571228	0.945081		14	6.08254	33.7573	7.6819	0.268457	0.939642		6	1		0.897176
15	6.90492	33.164	5.72579	0.467562	0.948645		15	5.64708	34.7604	8.34793	0.256937	0.942859		6	2		0.84504
16	5.82093	33.6962	6.94424	0.44303	0.909872		16	6.01048	34.6211	7.31941	0.344128	0.967859		7	7		0.811731
17	5.32201	33.8469	7.65854	0.433701	0.92563		17	6.14339	34.6808	7.1892	0.339339	0.938929		6	8		0.799421
18	5.37788	34.0884	7.20559	0.489312	0.920776		18	6.53296	33.9145	6.45731	0.394194	0.948886		5	4		0.781318
19	5.37266	33.8299	7.41297	0.459497	0.931757		19	7.23844	33.877	5.38982	0.482026	0.926323		7	3		0.766112
20	5.17809	34.2595	8.47183	0.347596	0.936062		20	7.81943	33.0913	5.38048	0.397324	0.95501		11	8		0.75525
21	5.46269	33.6675	8.0154	0.349874	0.933058		21	7.71034	31.9129	5.1316	0.466726	0.974239		10	3		0.747285
22	5.23003	32.9677	8.66205	0.307858	0.94789		22	7.72726	31.2075	5.27511	0.433611	0.95541		7	3		0.74656
23	5.07129	32.1631	8.73868	0.335177	0.930575		23	7.41746	30.2305	5.65535	0.400758	0.937985		9	3		0.740768
24	5.14633	31.3176	8.68515	0.324646	0.934833		24	6.75595	29.7324	5.44006	0.544648	0.955376		13	19		0.738595
25	5.01415	31.7265	8.90926	0.325317	0.961179		25	5.45892	30.2321	7.0195	0.501274	0.925769		13	22		0.737871
26	5.29394	32.2282	8.58949	0.303165	0.96434		26	4.47854	31.4263	9.48816	0.385674	0.884154		21	27		0.739319
27	5.03788	32.0249	8.85683	0.326778	0.96618		27	4.3617	33.1516	10.3863	0.307897	0.885023		32	53		0.747285
28	5.22718	32.423	8.11749	0.387374	0.96286		28	4.94995	35.3915	9.14829	0.308396	0.851896		59	79		0.751629
29	5.46158	32.1268	8.08893	0.338998	0.945796		29	5.778	36.3703	5.84476	0.627225	0.880608		68	93		0.750181
30	5.43606	32.0051	8.02933	0.353688	0.94839		30	7.35182	36.188	4.95978	0.55266	0.929309		113	102		0.761767
31	6.10405	32.2549	6.72373	0.425859	0.94473		31	7.71111	35.8412	4.31576	0.640843	0.956644		192	107		0.763215
32	6.58634	32.1865	5.70464	0.521939	0.93218		32	8.167	34.9808	4.50505	0.54354	0.962353		232	98		0.782042
33	7.13853	31.7892	5.61091	0.453231	0.961741		33	8.46514	34.5726	4.52088	0.502631	0.967245		243	117		0.805214
34	7.19045	32.108	5.37235	0.492668	0.9637		34	8.68527	34.0493	4.78602	0.411294	0.97189		216	104		0.603186
35	6.88676	31.7702	5.75346	0.465166	0.965499		35	8.2181	33.4321	4.94489	0.437058	0.96536		147	96		0.468936
36	6.22585	32.3297	6.87452	0.377179	0.947073		36	8.60305	33.0267	4.65042	0.4545	0.97491		119	96		0.354743
37	5.96259	32.8706	7.77985	0.277802	0.941389		37	8.35203	32.7635	5.12531	0.376986	0.969296		71	87		0.269298
38	6.64049	33.828	6.69145	0.331906	0.923022		38	7.52232	32.1493	5.66226	0.382896	0.965548		51	77		0.218899
39	7.93447	34.8013	5.28622	0.400895	0.905394		39	6.43816	32.508	6.71876	0.36453	0.93792		23	74		0.164374
40	11.3822	35.2263	3.60382	0.426485	0.940827		40	6.22401	32.3134	6.80495	0.389523	0.946764		11	56		0.11441
41	15.0539	34.8809	2.91527	0.347088	0.971765		41	6.09012	32.4849	7.34025	0.324467	0.971465		7	43		0.0879073
42	18.2361	34.4149	2.52978	0.284856	0.982391		42	5.9673	33.5075	7.55489	0.313963	0.971078		7	44		0.0703838
43	20.7631	33.6742	2.32855	0.223529	0.992031		43	5.76311	33.2689	7.73389	0.328117	0.959782		14	27		0.0629254
44	19.4501	32.7112	2.47105	0.231434	0.992026		44	5.52562	32.3732	8.01502	0.335962	0.956758		4	27		0.0616944
45	14.9228	32.1784	2.70024	0.44654	0.958605		45	5.429	32.4576	7.98428	0.362032	0.962801		7	41		0.0635771
46	9.59387	31.9281	3.21041	0.7095	0.851355		46	5.03278	32.361	8.63694	0.358677	0.907646		1	28		0.06937
47	5.61701	34.2469	8.21973	0.283832	0.867284		47	5.64207	33.345	7.46381	0.396243	0.90073		9	36		0.0791455
48	5.75139	34.5855	8.19349	0.257422	0.953507		48	6.28221	34.2144	6.03207	0.513022	0.909492		5	27		0.0902969
49	5.88674	34.0122	7.97755	0.261914	0.947111		49	6.84444	34.3177	5.50034	0.519889	0.922709		8	28		0.109413
50	6.33164	34.7587	7.35946	0.272002	0.971669		50	7.7838	34.5148	4.64853	0.560421	0.90111		2	24		0.135119
51	6.43333	34.5689	7.04308	0.307644	0.96314		51	7.97371	33.8098	5.03399	0.450851	0.960648		4	30		0.164446
52	6.89143	34.244	6.34856	0.350843	0.954902		52	8.06261	33.7038	5.14949	0.412666	0.964162		2	11		0.20601
53	7.78678	33.9974	5.52949	0.370055	0.969101		53	9.42732	33.2928	4.69873	0.335728	0.975305		4	12		0.247719
54	8.04789	33.4471	5.31749	0.377321	0.969041		54	8.62883	32.7119	5.1326	0.335954	0.933982		8	11		0.304345
55	8.08282	33.424	5.05046	0.431952	0.969736		55	8.14606	33.2196	5.81556	0.2505	0.968002		5	3		0.321796
56	8.69367	33.0479	4.90672	0.381122	0.979242		56	7.78323	33.278	6.07279	0.25349	0.977304		5	5		0.306951
57	8.54146	33.0539	4.95354	0.390729	0.988364		57	7.51294	33.5927	6.11302	0.290576	0.978281		6	6		0.297393
58	8.5362	32.995	5.02984	0.373413	0.982077		58	8.21891	33.6096	5.91629	0.215838	0.973813		8	12		0.290224
59	8.19376	33.0944	5.45843	0.323857	0.981084		59	7.57068	33.6519	6.17596	0.267606	0.974948		5	17		0.284576
60	7.92665	33.2915	5.81836	0.285223	0.988917		60	8.41488	33.3366	5.79659	0.211624	0.971689		6	12		0.277842
61	7.88245	33.7638	5.85702	0.283904	0.985953		61	9.06213	33.3384	5.48968	0.184745	0.988283		4	5		0.275308
62	9.098	34.1577	5.1566	0.263214	0.973621		62	9.04968	33.3277	5.37751	0.21475	0.992365		7	6		0.272484
63	10.0891	34.6557	4.72247	0.242984	0.974842		63	9.46386	32.853	5.06444	0.235121	0.982543		6	6		0.27118
64	12.216	34.5252	3.683	0.316483	0.985311		64	9.37381	32.7069	5.31889	0.181695	0.965341		2	8		0.270529

## Sheet: figure6
model, likelihood									drift curve				attractor color ID
SPA				ABR					SPA		ABR		SPA		ABR
dedm	de	dm		dedm	de	dm			0.383777		-0.688188		1		11
0	7.10128	73.6645		0.414884	33.6992	0.149514	average		0.121248		-0.827716		11		20
0	8.39556	42.595		1.08373	33.675	0	test fold		-0.124459		-0.873248		22		35
0	8.95937	100.361		0.575805	28.2138	0	test fold		-0.326617		-0.812556		31		44
0	7.32853	70.7383		0	29.9196	0.207051	test fold		-0.466095		-0.6612		43		49
0	3.72168	80.9635		0	42.9883	0.391005	test fold		-0.533325		-0.453128		55		54
									-0.528837		-0.224557				64
									-0.462423		0.000202082
									-0.351143		0.21376
									-0.216532		0.419628
									-0.0814166		0.619517
									0.0332261		0.80206
									0.110966		0.940254
									0.141857		1
									0.123391		0.955778
									0.0603694		0.805226
									-0.0362304		0.574529
									-0.151203		0.311123
									-0.267547		0.0667511
									-0.368991		-0.121027
									-0.44224		-0.240009
									-0.478625		-0.302158
									-0.474978		-0.331508
									-0.433671		-0.348177
									-0.361897		-0.357258
									-0.270369		-0.348369
									-0.171639		-0.305537
									-0.0782872		-0.221332
									-0.0012099		-0.106725
									0.0517875		0.00945569
									0.0769127		0.0918631
									0.0747103		0.115069
									0.0497462		0.0763857
									0.00970284		-0.00193878
									-0.0359659		-0.0826481
									-0.0776		-0.130614
									-0.106862		-0.128468
									-0.117985		-0.082823
									-0.108566		-0.0182286
									-0.0798024		0.0375077
									-0.0361758		0.0684895
									0.0153365		0.0781834
									0.0663997		0.0853151
									0.108649		0.110783
									0.135038		0.163122
									0.141036		0.230866
									0.125503		0.286368
									0.0910919		0.299346
									0.0440829		0.25298
									-0.0064024		0.153879
									-0.0497218		0.0303717
									-0.0754089		-0.0802141
									-0.0749904		-0.148744
									-0.04363		-0.167014
									0.0186811		-0.149509
									0.106604		-0.123539
									0.209716		-0.113297
									0.313567		-0.126572
									0.401424		-0.151259
									0.456505		-0.163398
									0.46445		-0.142125
									0.415704		-0.0831558
									0.307481		-0.00317294
									0.144984		0.0674989
									-0.0583927		0.10016
									-0.282033		0.0827565
									-0.500226		0.0265196
									-0.685256		-0.0394791
									-0.811077		-0.0830563
									-0.857053		-0.0851594
									-0.811204		-0.0490288
									-0.672435		0.00249118
									-0.45138		0.0398954
									-0.169662		0.0431282
									0.142377		0.0121364
									0.449234		-0.0337658
									0.714641		-0.0672279
									0.906253		-0.0685556
									1		-0.0370591
									0.983499		0.00826933
									0.858029		0.0392369
									0.638714		0.0344492
									0.352835		-0.00790208
									0.0364342		-0.0675477
									-0.270339		-0.111532
									-0.528505		-0.110693
									-0.705394		-0.0546009
									-0.778915		0.0428561
									-0.740364		0.150075
									-0.595395		0.232878
									-0.363065		0.270069
									-0.0731409		0.261225
									0.23795		0.222907
									0.531926		0.175884
									0.773591		0.130868
									0.935244		0.0810646
									1		0.00603615
									0.963588		-0.114949
									0.834427		-0.287299
									0.631996		-0.491949
